# Supplementary material for: The need for a worldwide consensus for cell line authentication: Experience implementing a mandatory requirement at the International Journal of Cancer
Source: PLoS Biol. 2017 Apr 17;15(4):e2001438. doi: 10.1371/journal.pbio.2001438 (PMC5393552; doi:10.1371/journal.pbio.2001438)
Supplement: S1 Data — (XLSX) [file pbio.2001438.s001.xlsx]

## Sheet: Master list
Manuscript no.	Rec’d	Unsubmitted for custom questions	Unsubmitted editor request	Resubmitted/Withdrawn date	Comments	AE	Final decision	Title	Corr/submitting author	Country of submitting/corr author	Continent
							Accept			Japan	Asia
							Accept			Belgium	Europe
							Accept			Taiwan	Asia
							Withdrawn			Japan	Asia
							Withdrawn			China	Asia
							Withdrawn			Germany	Europe
							Withdrawn			China	Asia
							Reject			Australia	Oceania
							Withdrawn			Italy	Europe
							Withdrawn			Japan	Asia
							Withdrawn			China	Asia
							Ed reject			Korea	Asia
							Withdrawn			Germany	Europe
							Accept			USA	North America
							Withdrawn			New Zealand	Oceania
							Ed reject			China	Asia
							Withdrawn			China	Asia
							Withdrawn			Sweden	Europe
							Ed reject			Korea	Asia
							Reject			South Africa	Africa
							Reject			Italy	Europe
							Withdrawn			China	Asia
							Ed reject			USA	North America
							Reject			Australia	Oceania
							Reject			USA	North America
							Withdrawn			China	Asia
							Reject			Thailand	Asia
							Withdrawn			Korea	Asia
							Ed reject			Italy	Europe
							Withdrawn			Japan	Asia
							Reject			Germany	Europe
							Withdrawn			China	Asia
							Withdrawn			China	Asia
							Ed reject			China	Asia
							Accept			Germany	Europe
							Withdrawn			Taiwan	Asia
							Withdrawn			China	Asia
							Reject			France	Europe
							Reject			Korea	Asia
							Withdrawn			China	Asia
							Withdrawn			Denmark	Europe
							Withdrawn			China	Asia
							Withdrawn			Singapore	Asia
							Accept			USA	North America
							Accept			USA	North America
							Withdrawn			China	Asia
							Reject			Japan	Asia
							Reject			China	Asia
							Reject			France	Europe
							Ed reject			Germany	Europe
							Accept			France	Europe
							Accept			China	Asia
							Reject			Hong Kong	Asia
							Withdrawn			USA	North America
							Reject			USA	North America
							Reject			USA	North America
							Withdrawn			China	Asia
							Withdrawn			Italy	Europe
							Withdrawn			China	Asia
							Ed reject			Italy	Europe
							Withdrawn			China	Asia
							Accept			Switzerland	Europe
							Reject			Korea	Asia
							Ed reject			Taiwan	Asia
							Accept			Japan	Asia
							Withdrawn			China	Asia
							Resubmit			Germany	Europe
							Maj rev			Switzerland	Europe
							Withdrawn			China	Asia
							Ed reject			China	Asia
							Withdrawn			USA	North America
							Withdrawn			Taiwan	Asia
							Withdrawn			Taiwan	Asia
							Withdrawn			China	Asia
							Withdrawn			Taiwan	Asia
							Withdrawn			China	Asia
							Withdrawn			USA	North America
							Reject			USA	North America
							Reject			Australia	Oceania
							Ed reject			USA	North America
							Accept			China	Asia
							Reject			Korea	Asia
							Reject			USA	North America
							Ed reject			China	Asia
							Withdrawn			China	Asia
							Ed reject			Italy	Europe
							Withdrawn			Japan	Asia
							Withdrawn			China	Asia
							Accept			USA	North America
							Reject			USA	North America
							Ed reject			China	Asia
							Withdrawn			Australia	Oceania
							Withdrawn			Japan	Asia
							Withdrawn			Egypt	Africa
							Withdrawn			Brazil	South America
							Reject			Brazil	South America
							Withdrawn			Germany	Europe
							Withdrawn			New Zealand	Oceania
							Withdrawn			Japan	Asia
							Reject			China	Asia
							Withdrawn			USA	North America
							Withdrawn			China	Asia
							Withdrawn			Japan	Asia
							Accept			Japan	Asia
							Accept			Taiwan	Asia
							Withdrawn			China	Asia
							Withdrawn			China	Asia
							Ed reject			USA	North America
							Withdrawn			Switzerland	Europe
							Ed reject			India	Asia
							Reject			USA	North America
							Ed reject			Japan	Asia
							Withdrawn			China	Asia
							Withdrawn			China	Asia
							Withdrawn			Japan	Asia
							Ed reject			Japan	Asia
							Reject			China	Asia
							Reject			Korea	Asia
							Reject			USA	North America
							Ed reject			China	Asia
							Ed reject			China	Asia
							Accept			Italy	Europe
							Accept			USA	North America
							Accept			Hong Kong	Asia
							Ed reject with referral			China	Asia
							Ed reject			China	Asia
							Reject			Taiwan	Asia
							Withdrawn			Israel	Asia
							Withdrawn			Korea	Asia
							Withdrawn			China	Asia
							Withdrawn			Canada	North America
							Ed reject			China	Asia
							Ed reject			USA	North America
							Withdrawn			China	Asia
							Reject			Japan	Asia
							Ed reject			USA	North America
							Ed reject			China	Asia
							Reject			USA	North America
							Withdrawn			USA	North America
							Reject			Korea	Asia
							Reject			Canada	North America
							Withdrawn			USA	North America
							Withdrawn			Italy	Europe
							Withdrawn			Japan	Asia
							Withdrawn			China	Asia
							Withdrawn			Sweden	Europe
							Withdrawn			France	Europe
							Withdrawn			Japan	Asia
							Withdrawn			China	Asia
							Withdrawn			Portugal	Europe
							Withdrawn			Italy	Europe
							Withdrawn			China	Asia
							Withdrawn			China	Asia
							Accept			USA	North America
							Withdrawn			USA	North America
							Withdrawn			Korea	Asia
							Ed reject			Italy	Europe
							Withdrawn			Hong Kong	Asia
							Withdrawn			Germany	Europe
							Withdrawn			USA	North America
							Withdrawn			China	Asia
							Withdrawn			Taiwan	Asia
							Reject			Germany	Europe
							Withdrawn			China	Asia
							Ed reject			UsA	North America
							Ed reject			USA	North America
							Withdrawn			USA	North America
							Ed reject			Germany	Europe
							Accept			Germany	Europe
							Withdrawn			China	Asia
							Ed reject			China	Asia
							Reject			UsA	North America
							Ed reject			Argentina	South America
							Reject			UsA	North America
							Withdrawn			USA	North America
							Accept			Germany	Europe
							Ed reject			China	Asia
							Accept			Ireland	Europe
							Withdrawn			China	Asia
							Ed reject			China	Asia
							Accept			Japan	Asia
							Reject			UK	Europe
							Reject			China	Asia
							Withdrawn			China	Asia
							Ed reject			USA	North America
							Reject			France	Europe
							Accept			Italy	Europe
							Withdrawn			Hong Kong	Asia
							Withdrawn			China	Asia
							Withdrawn			Germany	Europe
							Ed reject			USA	North America
							Withdrawn			Japan	Asia
							Withdrawn			Korea	Asia
							Withdrawn			Japan	Asia
							Withdrawn			USA	North America
							Maj rev			USA	North America
							Reject			Korea	Asia
							Withdrawn			China	Asia
							Ed reject			Korea	Asia
							Withdrawn			Japan	Asia
							Ed reject			Japan	Asia
							Withdrawn			Sweden	Europe
							Accept			Switzerland	Europe
							Ed reject			China	Asia
							Withdrawn			Russia	Europe
							Reject			USA	North America
							Ed reject			China	Asia
							Reject			Spain	Europe
							Withdrawn			Korea	Asia
							Withdrawn			Israel	Asia
							Accept			Norway	Europe
							Withdrawn			Japan	Asia
							Withdrawn			Italy	Europe
							Ed reject			Italy	Europe
							Withdrawn			Egypt	Africa
							Withdrawn			China	Asia
							Reject			Taiwan	Asia
							Ed reject			Portugal	Europe
							Withdrawn			USA	North America
							Withdrawn			China	Asia
							Ed reject			Korea	Asia
							Accept			USA	North America
							Ed reject			China	Asia
							Withdrawn			China	Asia
							Accept			France	Europe
							Accept			Japan	Asia
							Withdrawn			France	Europe
							Ed reject			China	Asia
							Withdrawn			UK	Europe
							Ed reject			Finland	Europe
							Accept			Denmark	Europe
							Withdrawn			Korea	Asia
							Withdrawn			China	Asia
							Reject with referral			USA	North America
							Withdrawn			Japan	Asia
							Accept			China	Asia
							Withdrawn			Korea	Asia
							Withdrawn			Finland	Europe
							Withdrawn			China	Asia
							Withdrawn			China	Asia
							Ed reject			China	Asia
							Withdrawn			China	Asia
							Reject			France	Europe
							Withdrawn			China	Asia
							Reject			China	Asia
							Withdrawn			Greece	Europe
							Reject			Italy	Europe
							Ed reject			Brazil	South America
							Withdrawn			Korea	Asia
							Reject			Japan	Asia
							Reject			Japan	Asia
							Withdrawn			China	Asia
							Withdrawn			Japan	Asia
							Ed reject			UK	Europe
							Withdrawn			Japan	Asia
							Ed reject			Pakistan	Asia
							accept			USA	North America
							Accept			Taiwan	Asia
							Withdrawn			China	Asia
							Accept			Japan	Asia
							Withdrawn			China	Asia
							Reject			Germany	Europe
							Withdrawn			China	Asia
							Withdrawn			Poland	Europe
							Reject with referral			UK	Europe
							Withdrawn			China	Asia
							Withdrawn			Hong Kong	Asia
							Ed reject			Netherlands	Europe
							Accept			USA	North America
							Withdrawn			China	Asia
							Withdrawn			Taiwan	Asia
							Withdrawn			China	Asia
							Withdrawn			China	Asia
							Withdrawn			China	Asia
							Ed reject			Usa	North America
							Withdrawn			Italy	Europe
							Withdrawn			China	Asia
							Accept			USA	North America
							Withdrawn			India	Asia
							Withdrawn			Korea	Asia
							Reject			Italy	Europe
							Withdrawn			China	Asia
							accept			UK	Europe
							Withdrawn			China	Asia
							Withdrawn			China	Asia
							Ed reject			China	Asia
							Withdrawn			USA	North America
							Withdrawn			China	Asia
							Reject			Japan	Asia
							Accept			China	Asia
							Ed reject			China	Asia
							Accept			USA	North America
							Withdrawn			Taiwan	Asia
							Withdrawn			China	Asia
							Reject			China	Asia
							Ed reject			India	Asia
							Withdrawn			Korea	Asia
							Reject			Singapore	Asia
							Withdrawn			France	Europe
							accept			China	Asia
							Reject			Japan	Asia
							Withdrawn			Japan	Asia
							Accept			USA	North America
							Withdrawn			Hong Kong	Asia
							Withdrawn			Japan	Asia
							accept			Germany	Europe
							Withdrawn			China	Asia
							Withdrawn			China	Asia
							Reject			Japan	Asia
							Withdrawn			USA	North America
							Reject			Germany	Europe
							Accept			China	Asia
							Reject			China	Asia
							Reject with referral			Taiwan	Asia
							Withdrawn			Korea	Asia
							Withdrawn			China	Asia
							Accept			USA	North America
							Reject			USA	North America
							Ed reject			China	Asia
							Ed reject			Australia	Oceania
							Ed reject			China	Asia
							Withdrawn			Japan	Asia
							reject			USA	North America
							Accept			USA	North America
							Withdrawn			China	Asia
							Withdrawn			USA	North America
							Withdrawn			USA	North America
							Withdrawn			China	Asia
							Ed reject			China	Asia
							accept			Germany	Europe
							accept			India	Asia
							Withdrawn			Japan	Asia
							Ed reject			China	Asia
							Accept			Sweden	Europe
							Withdrawn			Japan	Asia
							Withdrawn			USA	North America
							Reject			Japan	Asia
							Reject			Japan	Asia
							Reject			China	Asia
							Withdrawn			Brazil	South America
							Withdrawn			Korea	Asia
							Ed reject			Germany	Europe
							Ed reject			Germany	Europe
							Reject with referral			USA	North America
							Ed reject			Korea	Asia
							Ed reject			China	Asia
							Accept			Germany	Europe
							accept			China	Asia
							Resubmit			Austria	Europe
							Withdrawn			China	Asia
							Ed reject			Korea	Asia
							Withdrawn			Korea	Asia
							Withdrawn			USA	North America
							Withdrawn			Italy	Europe
							Reject with referral			USA	North America
							Withdrawn			China	Asia
							Withdrawn			Korea	Asia
							Accept			Japan	Asia
							Withdrawn			China	Asia
							Withdrawn			China	Asia
							Withdrawn			USA	North America
							Accept			USA	North America
							Withdrawn			USA	North America
							Withdrawn			Taiwan	Asia
							withdrawn			Taiwan	Asia
							withdrawn			Portugal	Europe
							Ed reject			USA	North America
							Withdrawn			Germany	Europe
							Withdrawn			China	Asia
							Withdrawn			USA	North America
							Ed reject			Korea	Asia
							Withdrawn			Brazil	South America
							Withdrawn			China	Asia
							withdrawn			Japan	Asia
							withdrawn			China	Asia
							Ed reject with referral			France	Europe
							Accept			Japan	Asia
							Withdrawn			India	Asia
							Accept			Germany	Europe
							Withdrawn			China	Asia
							Accept			USA	North America
							Withdrawn			Canada	North America
							withdrawn			China	Asia
							Withdrawn			Iran	Asia
							Withdrawn			Japan	Asia
							Reject			Finland	Europe
							Ed reject			France	Europe
							Withdrawn			China	Asia
							Withdrawn			China	Asia
							Accept			Germany	Europe
							Withdrawn			Spain	Europe
							withdrawn			China	Asia
							Reject with referral			Greece	Europe
							Ed reject			Japan	Asia
							Withdrawn			China	Asia
							Ed reject			USA/Chia	North America
							Ed reject			France	Europe
							Ed reject with referral			USA	Asia
							Withdrawn			Taiwan	Asia
							Reject with referral			China	Asia
							Withdrawn			USA	North America
							Ed reject with referral			USA	North America
							Ed reject with referral			taiwan	Asia
							Withdrawn			China	Asia
							Reject with referral			Germany	Europe
							Ed reject			Italy	Europe
							Withdrawn			Korea	Asia
							Ed reject			Korea	Asia
							Reject with referral			China	Asia
							Withdrawn			Spain	Europe
							Withdrawn			Italy	Europe
							Reject			USA	North America
							Withdrawn			Egypt	Africa
							Reject			USA	North America
							Ed reject with referral			Taiwan	Asia
							Accept			USA	North America
							Withdrawn			USA	North America
							Ed reject			Korea	Asia
							Maj rev			Germany	Europe
							Ed reject with referral			France	Europe
							ed reject with referral			Taiwan	Asia
							Ed reject			Spain	Europe
							Accept			USA	North America
							Reject			China	Asia
							withdrawn			USA	North America
							withdrawn			Italy	Europe
							Withdrawn			Germany	Europe
							Withdrawn			China	Asia
							Withdrawn			China	Asia
							Accept			Netherlands	Europe
							Accept			USA	North America
							withdrawn			Japan	Asia
							Accept			Korea	Asia
							Withdrawn			China	Asia
							Accept			USA	Asia
							Withdrawn			China	Asia
							reject			Norway	Europe
							Reject			Japan	Asia
							Withdrawn			Germany	Europe
							Withdrawn			USA	North America
							Withdrawn			China	Asia
							Accept			France	Europe
							Accept			Germany	Europe
							Reject with referral			USA	North America
							Withdrawn			China	Asia
							Accept			UK	Europe
							Withdrawn			USA	North America
							Withdrawn			Korea	Asia
							Accept			China	Asia
							Reject			USA	North America
							Ed reject			Brazil	South America
							Withdrawn			India	Asia
							Withdrawn			Israel	Asia
							Reject			USA	North America
							Ed reject			China	Asia
							Withdrawn			Korea	Asia
							Ed reject			Germany	Europe
							Reject			Japan	Asia
							Withdrawn			Hong Kong	Asia
							Withdrawn			Japan	Asia
							Reject with referral			China	Asia
							Reject with referral			Italy	Europe
							Withdrawn			Hong Kong	Asia
							Withdrawn			China	Asia
							Reject			Portugal	Europe
							Withdrawn			China	Asia
							Accept			Singapore	Asia
							Withdrawn			Singapore	Asia
							Reject			USA	North America
							Withdrawn			Canada	Asia
							Withdrawn			Japan	Asia
							Withdrawn			Japan	Asia
							withdrawn			USA	North America
							Accept			USA	North America
							Withdrawn			Taiwan	Asia
							Withdrawn			France	Europe
							Withdrawn			Japan	Asia
							withdrawn			Japan	Asia
							ed reject with referral			Japan	Asia
							Withdrawn			China	Asia
							Ed reject			Italy	Europe
							Withdrawn			Taiwan	Asia
							Accept			USA	North America
							reject			Korea	Asia
							withdrawn			Taiwan	Asia
							Withdrawn			China	Asia
							Accept			USA	North America
							Withdrawn			Germany	Europe
							Withdrawn			China	Asia
							Reject			Ireland	Europe
							Withdrawn			China	Asia
							Ed reject			China	Asia
							Withdrawn			UK	Europe
							Withdrawn			China	Asia
							Withdrawn			China	Asia
							Withdrawn			Italy	Europe
							Withdrawn			Korea	Asia
							Ed reject			Canada	North America
							Reject with referral			China	Asia
							Reject			China	Asia
							Reject			Thailand	Asia
							Accept			Germany	Europe
							Accept			USA	North America
							Reject			Japan	Asia
							ed reject with referral			Korea	Asia
							Withdrawn			Malaysia	Asia
							Resubmit			USA	North America
							Accept			USA	North America
							Ed reject			USA	North America
							Accept			USA	North America
							ed reject with referral			China	Asia
							Ed reject			Iran	Asia
							Reject			Ireland	Europe
							Accept			Spain	Europe
							Withdrawn			China	Asia
							Reject			Japan	Asia
							Withdrawn			USA	North America
							Ed reject			Sweden	Europe
							ed reject with referral			Brazil	South America
							Withdrawn			China	Asia
							Reject			France	Europe
							Withdrawn			Korea	Asia
							withdrawn			Japan	Asia
							withdrawn			USA	North America
							Accept			USA	North America
							Withdrawn			China	Asia
							ed reject with referral			France	Europe
							Accept			Japan	Asia
							Withdrawn			Canada	North America
							Ed reject			USA	North America
							Withdrawn			Japan	Asia
							Ed reject			Spain	Europe
							reject			China	Asia
							withdrawn			Germany	Europe
							ed reject with referral			Germany	Europe
							Reject			China	Asia
							Reject with referral			USA	North America
							Withdrawn			USA	North America
							Withdrawn			China	Asia
							Reject			USA	North America
							Reject			USA	North America
							Accept			Sweden	Europe
							Accept			Sweden	Europe
							Reject			China	Asia
							Withdrawn			Singapore	Asia
							ed reject with referral			France	Europe
							Withdrawn			Canada	North America
							Ed reject			China	Asia
							Ed reject			Japan	Asia
							Reject			Sweden	Europe
							Withdrawn			USA	North America
							Withdrawn			Japan	Asia
							Withdrawn			China	Asia
							Withdrawn			Italy	Europe
							Withdrawn			USA	North America
							Ed reject			USA	North America
							Ed reject			Korea	Asia
							Withdrawn			Hong Kong	Asia
							Withdrawn			China	Asia
							Reject			Japan	Asia
							Ed reject			Italy	Europe
							ed reject with referral			China	Asia
							Withdrawn			USA	North America
							Withdrawn			Korea	Asia
							Withdrawn			Korea	Asia
							Withdrawn			India	Asia
							Reject			Canada	North America
							Withdrawn			China	Asia
							Accept			Germany	Europe
							Ed reject			India	Asia
							withdrawn			Spain	Europe
							withdrawn			USA	North America
							Ed reject			China	Asia
							Ed reject			China	Asia
							Withdrawn			USA	North America
							Accept			Taiwan	Asia
							Reject			Taiwan	Asia
							Ed reject			USA	North America
							Withdrawn			Japan	Asia
							Reject with referral			Germany	Europe
							Withdrawn			Canada	North America
							Maj rev			Germany	Europe
							withdrawn			USA	North America
							withdrawn			Japan	Asia
							Accept			Spain	Europe
							Ed reject			USA	North America
							ed reject			USA	North America
							Ed reject			France	Europe
							Reject			China	Asia
							Withdrawn			Italy	Europe
							Ed reject			Puerto Rico	North America
							Withdrawn			Denmark	Europe
							Reject with referral			USA	North America
							Ed reject			Japan	Asia
							Withdrawn			Australia	Oceania
							Withdrawn			Korea	Asia
							Withdrawn			China	Asia
							Withdrawn			China	Asia
							Withdrawn			Greece	Europe
							Ed reject			Canada	North America
							ed reject with referral			Ireland	Europe
							Reject			Finland	Europe
							Withdrawn			UK	Europe
							Withdrawn			USA	North America
							Withdrawn			UK	Europe
							Accept			Italy	Europe
							Withdrawn			Japan	Asia
							Withdrawn			Germany	Europe
							ed reject with referral			Switzerland	Europe
							Maj rev			France	Europe
							Withdrawn			China	Asia
							Withdrawn			China	Asia
							Withdrawn			China	Asia
							Withdrawn			France	Europe
							Reject			Taiwan	Asia
							Withdrawn			China	Asia
							withdrawn			Italy	Europe
							Accept			United States	North America
							ed reject with referral			France	Europe
							withdrawn			USA	North America
							Ed reject			Korea	Asia
							Withdrawn			China	Asia
							Ed reject			USA	North America
							Accept			Belgium	Europe
							withdrawn			China	Asia
							Withdrawn			France	Europe
							withdrawn			USA	North America
							Withdrawn			Norway	Europe
							Reject			USA	North America
							Withdrawn			China	Asia
							Withdrawn			Taiwan	Asia
							Withdrawn			Japan	Asia
							Withdrawn			Germany	Europe
							Accept			China	Asia
							Withdrawn			China	Asia
							ed reject with referral			China	Asia
							Withdrawn			Canada	North America
							Resubmit			Japan	Asia
							ed reject with referral			China	Asia
							Withdrawn			Italy	Europe
							ed reject with referral			China	Asia
							Ed reject			China	Asia
							Withdrawn			China	Asia
							Reject			China	Asia
							Withdrawn			China	Asia
							ed reject			Germany	Europe
							ed reject with referral			USA	North America
							Reject			China	Asia
							Ed reject			China	Asia
							Withdrawn			France	Europe
							Accept			USA	North America
							Accept			USA	North America
							Withdrawn			Japan	Asia
							withdrawn			USA	North America
							Withdrawn			USA	North America
							Withdrawn			China	Asia
							Withdrawn			China	Asia
							Withdrawn			China	Asia
							Ed reject			China	Asia
							Reject			Japan	Asia
							ed reject with referral			Japan	Asia
							Ed reject			Iran	Asia
							Ed reject			China	Asia
							Withdrawn			Canada	North America
							Withdrawn			China	Asia
							Withdrawn			Japan	Asia
							Ed reject			Japan	Asia
							Reject with referral			Mexico	North America
							Withdrawn			USA	North America
							Accept			China	Asia
							withdrawn			China	Asia
							withdrawn			Iran	Asia
							Withdrawn			Iran	Asia
							ed reject with referral			France	Europe
							Withdrawn			USA	North America
							Withdrawn			Taiwan	Asia
							Ed reject			Austria	Europe
							Reject			Germany	Europe
							Withdrawn			China	Asia
							Reject with referral			China	Asia
							Reject with referral			Qatar	Asia
							withdrawn			Russia	Europe
							Reject			USA	North America
							withdrawn			Korea	Asia
							Withdrawn			USA	North America
							Reject			Korea	Asia
							Withdrawn			China	Asia
							Withdrawn			US	North America
							Accept			Germany	Europe
							Ed reject			China	Asia
							Accept			Iran	Asia
							Withdrawn			China	Asia
							Withdrawn			China	Asia
							Withdrawn			China	Asia
							Withdrawn			Japan	Asia
							Accept			USA	North America
							Withdrawn			USA	North America
							Withdrawn			US	North America
							Withdrawn			China	Asia
							reject			Italy	Europe
							Ed reject			China	Asia
							Reject			Japan	Asia
							Withdrawn			Taiwan	Asia
							withdrawn			Korea	Asia
							Withdrawn			China	Asia
							Withdrawn			USA	North America
							Accept			China	Asia
							Withdrawn			China	Asia
							Accept			Korea	Asia
							Withdrawn			Korea	Asia
							Withdrawn			Italy	Europe
							ed reject with referral			China	Asia
							Withdrawn			Australia	Oceania
							Accept			France	Europe
							Withdrawn			China	Asia
							Withdrawn			China	Asia
							Withdrawn			USA	North America
							Reject			USA	North America
							ed reject with referral			China	Asia
							ed reject			USA	North America
							Accept			Korea	Asia
							withdrawn			China	Asia
							Accept			Japan	Asia
							Withdrawn			Germany	Europe
							Reject with referral			USA	North America
							Reject with referral			USA	North America
							Ed reject			Austria	Europe
							Withdrawn			Korea	Asia
							reject			China	Asia
							Accept			Germany	Europe
							ed reject with referral			Taiwan	Asia
							withdrawn			Japan	Asia
							withdrawn			China	Asia
							Reject with referral			Israel	Asia
							Reject with referral			Israel	Asia
							Accept			Spain	Europe
							Accept			China	Asia
							ed reject			Singapore	Asia
							Ed reject			Germany	Europe
							Withdrawn			Italy	Europe
							Reject with referral			USA	North America
							Reject with referral			China	Asia
							Withdrawn			India	Asia
							ed reject with referral			Taiwan	Asia
							ed reject			China	Asia
							ed reject			India	Asia
							Withdrawn			Germany	Europe
							ed reject			Germany	Europe
							reject			Germany	Europe
							Accept			China	Asia
							Reject with referral			Canada	North America
							Withdrawn			China	Asia
							ed reject with referral			The Netherlands	Europe
							Withdrawn			USA	North America
							Withdrawn			USA	North America
							ed reject			Japan	Asia
							withdrawn			India	Asia
							Withdrawn			India	Asia
							ed reject with referral			Japan	Asia
							Accept			Canada	North America
							Withdrawn			China	Asia
							withdrawn			Taiwan	Asia
							Withdrawn			Taiwan	Asia
							withdrawn			USA	North America
							Withdrawn			China	Asia
							ed reject			Taiwan	Asia
							Withdrawn			Korea	Asia
							Accept			Japan	Asia
							Reject			Canada	North America
							Reject with referral			France	Europe
							Withdrawn			USA	North America
							ed reject with referral			China	Asia
							ed reject			Germany	Europe
							Resubmit			USA	North America
							ed reject			Taiwan	Asia
							Withdrawn			China	Asia
							Reject with referral			Japan	Asia
							Withdrawn			China	Asia
							ed reject			USA	North America
							ed reject with referral			China	Asia
							ed reject with referral			Sweden	Europe
							Withdrawn			Japan	Asia
							ed reject with referral			China	Asia
							withdrawn			Japan	Asia
							ed reject			Germany	Europe
							ed reject			UK	Europe
							Withdrawn			China	Asia
							Withdrawn			China	Asia
							ed reject with referral			China	Asia
							reject			France	Europe
							Withdrawn			USA	North America
							Resubmit			USA	North America
							ed reject			Taiwan	Asia
							ed reject			Austria	Europe
							withdrawn			Japan	Asia
							Withdrawn			Germany	Europe
							ed reject			Canada	North America
							Accept			USA	North America
							Withdrawn			China	Asia
							reject			USA	North America
							ed reject			Iran	Asia
							reject			China	Asia
							Withdrawn			Saudi Arabia	Asia
							Withdrawn			China	Asia
							Reject with referral			Japan	Asia
							Accept			Sweden	Europe
							Accept			Germany	Europe
							reject			Netherlands	Europe
							withdrawn			Italy	Europe
							ed reject			Netherlands	Europe
							Withdrawn			USA	North America
							Accept			USA	North America
							ed reject with referral			China	Asia
							Withdrawn			China	Asia
							Accept			USA	North America
							Withdrawn			Japan	Asia
							Withdrawn			China	Asia
							ed reject			France	Europe
							Accept			USA	North America
							Withdrawn			China	Asia
							Accept			USA	North America
							Withdrawn			China	Asia
							reject			China	Asia
							Accept			Korea	Asia
							reject			italy	Europe
							Withdrawn			Korea	Asia
							Withdrawn			Korea	Asia
							Accept			Germany	Europe
							ed reject			Japan	Asia
							ed reject			India	Asia
							ed reject			Taiwan	Asia
							ed reject			China, USA	Asia
							Withdrawn			China	Asia
							reject			Taiwan	Asia
							Accept			Spain	Europe
							Reject			Japan	Asia
							Maj rev			Japan	Asia
							reject			UK	Europe
							withdrawn			China	Asia
							Reject with referral			China	Asia
							Reject			China	Asia
							Accept			Taiwan	Asia
							Accept			Taiwan	Asia
							Withdrawn			China	Asia
							Withdrawn			Saudi Arabia	Asia
							Accept			USA	North America
							Withdrawn			China	Asia
							Reject with referral			China	Asia
							Accept			Spain	Europe
							Withdrawn			China	Asia
							Reject with referral			Spain	Europe
							Withdrawn			China	Asia
							Reject with referral			USA	North America
							Accept			Germany	Europe
							Reject with referral			USA	North America
							withdrawn			China	Asia
							Withdrawn			China	Asia
							ed reject with referral			Germany	Europe
							withdrawn			USA	North America
							Reject with referral			Austria	Europe
							ed reject			China	Asia
							withdrawn			China	Asia
							Withdrawn			USA	North America
							Reject			China	Asia
							Withdrawn			China	Asia
							Withdrawn			Israel	Asia
							Withdrawn			Argentina	South America
							Ed reject			Taiwan	Asia
							reject			Germany	Europe
							Withdrawn			Netherlands	Europe
							Reject			USA	North America
							Reject			USA	North America
							Withdrawn			China	Asia
							withdrawn			Taiwan	Asia
							Withdrawn			China	Asia
							Reject			China	Asia
							withdrawn			USA	North America
							Withdrawn			China	Asia
							Withdrawn			USA	North America
							Resubmit			China	Asia
							withdrawn			China	Asia
							ed reject with referral			China	Asia
							Withdrawn			Hong Kong	Asia
							ed reject			Korea	Asia
							Withdrawn			italy	Europe
							Withdrawn			Hong Kong	Asia
							ed reject			Korea	Asia
							Reject with referral			Japan	Asia
							Withdrawn			Sweden	Europe
							ed reject			China	Asia
							Withdrawn			USA	North America
							Withdrawn			China	Asia
							withdrawn			Italy	Europe
							ed reject			France	Europe
							reject			USA	North America
							reject			China	Asia
							reject			China	Asia
							reject			China	Asia
							Reject with referral			Canada	North America
							Withdrawn			Korea	Asia
							withdrawn			USA	North America
							Accept			Australia	Oceania
							Resubmit			Japan	Asia
							Accept			USA	North America
							Reject with referral			USA	North America
							Reject with referral			India	Asia
							Withdrawn			USA	North America
							ed reject			China	Asia
							withdrawn			China	Asia
							withdrawn			China	Asia
							ed reject			China	Asia
							reject			China	Asia
							Withdrawn			Taiwan	Asia
							Withdrawn			Austria	Europe
							ed reject			Korea	Asia
							Withdrawn			Singapore	Asia
							Withdrawn			China	Asia
							reject			China	Asia
							Withdrawn			USA	North America
							ed reject			Israel	Asia
							withdrawn			USA	North America
							reject			China	Asia
							ed reject			USA	North America
							Withdrawn			China	Asia
							withdrawn			China	Asia
							ed reject with referral			Germany	Europe
							withdrawn			China	Asia
							ed reject with referral			China	Asia
							ed reject with referral			Israel	Asia
							ed reject			China	Asia
							Withdrawn			China	Asia
							Withdrawn			China	Asia
							Withdrawn			China	Asia
							Withdrawn			China	Asia
							Withdrawn			USA	North America
							ed reject			China	Asia
							withdrawn			Korea	Asia
							Withdrawn			China	Asia
							ed reject with referral			China	Asia
							Accept			Canada	North America
							Accept			Italy	Europe
							Accept			USA	North America
							Withdrawn			Ireland	Europe
							ed reject			China	Asia
							Withdrawn			China	Asia
							ed reject with referral			Netherlands	Europe
							Withdrawn			China	Asia
							ed reject			China	Asia
							ed reject			China	Asia
							Withdrawn			France	Europe
							Withdrawn			China	Asia
							withdrawn			Japan	Asia
							reject			China	Asia
							withdrawn			USA	North America
							ed reject			Italy	Europe
							ed reject with referral			Japan	Asia
							withdrawn			Italy	Europe
							Accept			Taiwan	Asia
							withdrawn			Japan	Asia
							Withdrawn			China	Asia
							Withdrawn			China	Asia
							ed reject with referral			Taiwan	Asia
							Withdrawn			Singapore	Asia
							Withdrawn			USA	North America
							Withdrawn			India	Asia
							Withdrawn			China	Asia
							Reject with referral			USA	North America
							ed reject with referral			China	Asia
							Withdrawn			China	Asia
							Accept			China	Asia
							Reject with referral			Germany	Europe
							Withdrawn			Brazil	South America
							reject			India	Asia
							withdrawn			Italy	Europe
							withdrawn			China	Asia
							ed reject			China	Asia
							ed reject			China	Asia
							withdrawn			China	Asia
							Withdrawn			China	Asia
							withdrawn			China	Asia
							ed reject with referral			USA	North America
							Withdrawn			Japan	Asia
							Reject with referral			Taiwan	Asia
							ed reject with referral			Korea	Asia
							ed reject with referral			USA	North America
							ed reject			China	Asia
							Resubmit			Germany	Europe
							ed reject with referral			USA	North America
							withdrawn			UK	Europe
							Reject with referral			Japan	Asia
							ed reject			Netherlands	Europe
							Withdrawn			Korea	Asia
							Withdrawn			China	Asia
							Accept			Argentina	South America
							Withdrawn			USA	North America
							ed reject			China	Asia
							Accept			China	Asia
							Reject with referral			UK	Europe
							Accept			USA	North America
							Withdrawn			China	Asia
							ed reject with referral			USA	North America
							Withdrawn			China	Asia
							withdrawn			Taiwan	Asia
							ed reject			UK	Europe
							Accept			Korea	Asia
							ed reject			Germany	Europe
							ed reject			China	Asia
							withdrawn			China	Asia
							reject			Korea	Asia
							Accept			Germany	Europe
							Accept			Germany	Europe
							withdrawn			USA	North America
							Withdrawn			Korea	Asia
							ed reject			China	Asia
							ed reject			Iran	Asia
							reject			Israel	Asia
							Withdrawn			China	Asia
							Withdrawn			Australia	Oceania
							reject			USA	North America
							ed reject			China	Asia
							reject			China	Asia
							ed reject with referral			China	Asia
							Withdrawn			China	Asia
							ed reject			Japan	Asia
							Withdrawn			China	Asia
							Accept			China	Asia
							Withdrawn			Australia	Oceania
							withdrawn			China	Asia
							ed reject			Austria	Europe
							Reject with referral			Hong Kong	Asia
							ed reject			UK	Europe
							Withdrawn			China	Asia
							Accept			USA	North America
							Reject with referral			USA	North America
							Withdrawn			China	Asia
							ed reject with referral			Japan	Asia
							withdrawn			China	Asia
							ed reject with referral			Germany	Europe
							Accept			Germany	Europe
							Withdrawn			Israel	Asia
							ed reject			Korea	Asia
							Withdrawn			Netherlands	Europe
							withdrawn			France	Europe
							ed reject			Taiwan	Asia
							Withdrawn			Israel	Asia
							reject			China	Asia
							Withdrawn			Taiwan	Asia
							Withdrawn			Greece	Europe
							reject			Germany	Europe
							reject			Spain	Europe
							Withdrawn			Australia	Oceania
							Withdrawn			China	Asia
							ed reject			India	Asia
							withdrawn			China	Asia
							withdrawn			China	Asia
							reject			China	Asia
							ed reject			China	Asia
							ed reject with referral			China	Asia
							withdrawn			Hungary	Europe
							Accept			USA	North America
							Withdrawn			India	Asia
							ed reject			South Africa	Africa
							Withdrawn			USA	North America
							ed reject			China	Asia
							Accept			Japan	Asia
							ed reject			china	Asia
							Withdrawn			USA	North America
							ed reject			China	Asia
							ed reject			China	Asia
							ed reject with referral			Germany	Europe
							withdrawn			India	Asia
							Withdrawn			USA	North America
							Withdrawn			Korea	Asia
							ed reject			Taiwan	Asia
							withdrawn			Italy	Europe
							Reject with referral			USA	North America
							Resubmit			Japan	Asia
							ed reject			China	Asia
							ed reject with referral			Austria	Europe
							Withdrawn			Japan	Asia
							Withdrawn			Taiwan	Asia
							Withdrawn			Italy	Europe
							Withdrawn			Switzerland	Europe
							Withdrawn			China	Asia
							Accept			Spain	Europe
							ed reject			Italy	Europe
							Reject with referral			Spain	Europe
							reject			USA	North America
							reject			Korea	Asia
							ed reject with referral			Greece	Europe
							Withdrawn			China	Asia
							ed reject with referral			Greece	Europe
							ed reject			Russia	Europe
							Reject with referral			USA	North America
							Withdrawn			China	Asia
							withdrawn			China	Asia
							reject			Australia	Oceania
							Withdrawn			China	Asia
							Withdrawn			China	Asia
							Withdrawn			China	Asia
							ed reject			Japan	Asia
							Withdrawn			India	Asia
							withdrawn			France	Europe
							withdrawn			China	Asia
							ed reject			Japan	Asia
							Accept			USA	North America
							withdrawn			China	Asia
							Accept			China	Asia
							Withdrawn			USA	North America
							Withdrawn			USA	North America
							Accept			USA	North America
							Withdrawn			USA/India	North America
							Withdrawn			South Africa	Africa
							Accept			USA	North America	n
							Accept			USA	North America
							Accept			USA	North America
							withdrawn			China	Asia
							Withdrawn			Korea	Asia
							Withdrawn			USA	North America
							reject			Italy	Europe
							Accept			Norway	Europe
							Reject with referral			UK	Europe
							reject			China	Asia
							withdrawn			China	Asia
							reject			Italy	Europe
							ed reject with referral			USA	North America
							Accept			China	Asia
							ed reject			China	Asia
							ed reject			Italy	Europe
							Withdrawn			USA	North America
							Maj rev			USA	North America
							ed reject with referral			China	Asia
							Withdrawn			Japan	Asia
							Withdrawn			Korea	Asia
							Withdrawn			China	Asia
							ed reject			China	Asia
							ed reject with referral			Korea	Asia
							Withdrawn			China	Asia
							Accept			Finland	Europe
							Withdrawn			USA	North America
							Accept			USA	North America
							Withdrawn			Iran	Asia
							Accept			USA	North America
							Withdrawn			China	Asia
							ed reject			China	Asia
							Withdrawn			China	Asia
							ed reject			China	Asia
							ed reject			USA	North America
							Accept			Germany	Europe
							Withdrawn			China	Asia
							Withdrawn			China	Asia
							ed reject			China	Asia
							reject			Austria	Europe
							withdrawn			China	Asia
							withdrawn			USA	North America
							withdrawn			China	Asia
							Accept			Israel	Asia
							Accept			Israel	Asia
							reject			USA	North America
							Accept			Taiwan	Asia
							reject			USA	North America
							ed reject with referral			Japan	Asia
							Accept			Germany	Europe
							ed reject with referral			Korea	Asia
							Withdrawn			USA	North America
							Withdrawn			France	Europe
							ed reject			China	Asia
							reject			Spain	Europe
							ed reject			USA	North America
							ed reject			Japan	Asia
							ed reject with referral			Spain	Europe
							withdrawn			China	Asia
							ed reject with referral			italy	Europe
							Resubmit			USA	North America
							Accept			Germany	Europe
							ed reject with referral			India	Asia
							Withdrawn			China	Asia
							Withdrawn			France	Europe
							ed reject			China	Asia
							Accept			China	Asia
							Resubmit			China	Asia
							Withdrawn			Spain	Europe
							Withdrawn			USA	North America
							ed reject			Singapore	Asia
							ed reject			France	Europe
							Withdrawn			China	Asia
							Withdrawn			Iran	Asia
							reject			Taiwan	Asia
							ed reject			USA	North America
							Accept			Japan	Asia
							ed reject with referral			USA	North America
							Withdrawn			USA	North America
							Accept			USA	North America
							Reject with referral			Taiwan	Asia
							Accept			China	Asia
							Withdrawn			Taiwan	Asia
							ed reject with referral			Germany	Europe
							Reject with referral			Japan	Asia
							withdrawn			China	Asia
							reject			USA	North America
							withdrawn			USA	North America
							ed reject with referral			Japan	Asia
							Accept			France	Europe
							ed reject			Italy	Europe
							ed reject			China	Asia
							reject			Korea	Asia
							reject			United Kingdom	Europe
							Accept			USA	North America
							Withdrawn			Israel	Asia
							Reject with referral			Taiwan	Asia
							withdrawn			Israel	Asia
							Withdrawn			Israel	Asia
							reject			Israel	Asia
							ed reject			USA/China	North America
							reject			USA	North America
							withdrawn			China	Asia
							withdrawn			China	Asia
							Accept			USA	North America
							Accept			Canada	North America
							Reject with referral			China	Asia
							Accept			China + USA	Asia
							ed reject with referral			USA	North America
							ed reject			Taiwan	Asia
							Accept			Japan	Asia
							Accept			China	Asia
							Reject			Korea	Asia
							Accept			Korea	Asia
							ed reject with referral			Korea	Asia
							Reject with referral			Spain	Europe
							reject			Japan	Asia
							Withdrawn			India	Asia
							ed reject with referral			Brazil	South America
							Withdrawn			Taiwan	Asia
							reject			India	Asia
							Withdrawn			Taiwan	Asia
							ed reject with referral			USA	North America
							Reject with referral			China	Asia
							Withdrawn			China	Asia
							Withdrawn			United Kingdom	Europe
							ed reject			Taiwan	Asia
							ed reject			USA	North America
							Withdrawn			Iran	Asia
							Withdrawn			Korea	Asia
							Withdrawn			Italy	Europe
							ed reject			China	Asia
							reject			Hong Kong	Asia
							reject			Australia	Oceania
							Withdrawn			China	Asia
							ed reject with referral			China	Asia
							reject			USA	North America
							withdrawn			USA	North America
							Accept			Czech Republic	Europe
							Reject			Belgium	Europe
							Accept			Canada	North America
							ed reject			China	Asia
							ed reject			USA	North America
							Accept			Italy	Europe
							Accept			Korea	Asia
							Withdrawn			Taiwan	Asia
							ed reject			Italy	Europe
							Withdrawn			China	Asia
							reject			Korea	Asia
							Accept			Norway	Europe
							Reject with referral			USA	North America
							reject			UK	Europe
							ed reject with referral			Italy	Europe
							ed reject with referral			Japan	Asia
							withdrawn			Taiwan	Asia
							Accept			Germany	Europe
							withdrawn			USA	North America
							reject with referral			Germany	Europe
							Reject with referral			Germany	Europe
							Withdrawn			Canada	North America
							Reject with referral			China	Asia
							ed reject			USA	North America
							ed reject			USA	North America
							Withdrawn			USA	North America
							Withdrawn			USA	North America
							ed reject			Japan	Asia
							Reject			China	Asia
							Accept			Italy	Europe
							Accept			China	Asia
							Reject with referral			France	Europe
							Withdrawn			China	Asia
							Accept			Taiwan	Asia
							Withdrawn			China	Asia
							Withdrawn			Japan	Asia
							ed reject with referral			Italy	Europe
							ed reject with referral			Sweden	Europe
							ed reject with referral			Germany	Europe
							reject			China	Asia
							ed reject			China	Asia
							Reject with referral			Japan	Asia
							Withdrawn			China	Asia
							ed reject with referral			Spain	Europe
							Reject with referral			Germany	Europe
							ed reject			China	Asia
							withdrawn			China	Asia
							withdrawn			China	Asia
							Accept			Germany	Europe
							Withdrawn			USA	North America
							Accept			Germany	Europe
							Accept			USA	North America
							ed reject			USA	North America
							Accept			Switzerland	Europe
							Withdrawn			USA	North America
							reject			Belgium	Europe
							reject			Italy	Europe
							Accept			Italy	Europe
							Accept			Italy	Europe
							ed reject			China	Asia
							withdrawn			Hong Kong	Asia
							ed reject with referral			France	Europe
							Reject with referral			Italy	Europe
							ed reject			China	Asia
							reject with referral			Korea	Asia
							withdrawn			Australia	Oceania
							ed reject			France	Europe
							reject with referral			Puerto Rico	North America
							Withdrawn			USA	North America
							Withdrawn			USA	North America
							Reject with referral			China	Asia
							ed reject			USA	North America
							Accept			Switzerland	Europe
							Accept			USA	North America
							ed reject with referral			Mexiko	North America
							ed reject with referral			Mexiko	North America
							Withdrawn			Lebanon	Asia
							Reject with referral			Netherlands	Europe
							Withdrawn			Italy	Europe
							Reject with referral			Australia	Oceania
							ed reject			China	Asia
							Withdrawn			USA	North America
							Withdrawn			Japan	Asia
							Withdrawn			Czech Republic	Europe
							Withdrawn			Italy	Europe
							Withdrawn			UK	Europe
							ed reject			Singapore	Asia
							Withdrawn			Ireland	Europe
							withdrawn			Ireland	Europe
							ed reject			Japan	Asia
							Withdrawn			China	Asia
							Reject with referral			USA	North America
							Withdrawn			Greece	Europe
							Resubmit			China	Asia
							ed reject			China	Asia
							Accept			USA	North America
							ed reject			France	Europe
							ed reject with referral			China	Asia
							ed reject with referral			Italy	Europe
							ed reject			USA	North America
							ed reject			China	Asia
							ed reject with referral			Poland	Europe
							Withdrawn			Korea	Asia
							ed reject			China	Asia
							ed reject			China	Asia
							Withdrawn			China	Asia
							Accept			Japan	Asia
							reject			USA	North America
							withdrawn			China	Asia
							Accept			China	Asia
							withdrawn			China	Asia
							ed reject			Hong Kong	Asia
							reject			USA	North America
							ed reject			USA	North America
							ed reject with referral			China	Asia
							Withdrawn			China	Asia
							Accept			Australia	Oceania
							ed reject			China	Asia
							Withdrawn			USA	North America
							ed reject with referral			Taiwan	Asia
							ed reject with referral			Taiwan	Asia
							ed reject			Switzerland	Europe
							ed reject with referral			Korea	Asia
							Withdrawn			India	Asia
							ed reject			China	Asia
							Withdrawn			USA	North America
							reject			China	Asia
							reject			The Netherlands	Europe
							Withdrawn			Australia	Oceania
							Reject with referral			USA	North America
							Withdrawn			Taiwan	Asia
							Withdrawn			USA	North America
							reject			China	Asia
							Reject with referral			Italy	Europe
							Reject with referral			USA	North America
							reject			Taiwan	Asia
							Withdrawn			India	Asia
							ed reject with referral			China	Asia
							Withdrawn			Taiwan	Asia
							Accept			USA	North America
							Accept			Japan	Asia
							Reject with referral			Spain	Europe
							ed reject with referral			USA	North America
							Withdrawn			China	Asia
							Withdrawn			Taiwan	Asia
							ed reject			Italy	Europe
							Accept			Germany	Europe
							Withdrawn			China	Asia
							Reject with referral			Taiwan	Asia
							Withdrawn			Japan	Asia
							Withdrawn			USA	North America
							reject			Sweden	Europe
							Accept			Japan	Asia
							reject			USA	North America
							Withdrawn			Australia	Oceania
							ed reject with referral			Taiwan	Asia
							Accept			China	Asia
							Accept			USA	North America
							Withdrawn			China	Asia
							ed reject with referral			China	Asia
							Withdrawn			Korea	Asia
							Accept			Taiwan	Asia
							reject			China	Asia
							Withdrawn			Japan	Asia
							Resubmit			China	Asia
							Reject with referral			China	Asia
							ed reject with referral			Austria	Europe
							ed reject with referral			USA	North America
							ed reject			Taiwan	Asia
							Accept			China	Asia
							ed reject with referral			China	Asia
							Withdrawn			Spain	Europe
							Withdrawn			USA	North America
							ed reject			China	Asia
							Accept			Germany	Europe
							ed reject with referral			Spain	Europe
							ed reject			China	Asia
							ed reject			China	Asia
							ed reject			China	Asia
							ed reject			Israel	Asia
							Reject with referral			Germany	Europe
							Reject with referral			USA	North America
							Reject with referral			USA	North America
							Accept			United Kingdom	Europe
							Withdrawn			USA	North America
							reject			Canada	North America
							ed reject			China	Asia
							ed reject			USA	North America
							Reject with referral			Taiwan	Asia
