# Supplementary material for: The need for a worldwide consensus for cell line authentication: Experience implementing a mandatory requirement at the International Journal of Cancer
Source: PLoS Biol. 2017 Apr 17;15(4):e2001438. doi: 10.1371/journal.pbio.2001438 (PMC5393552; doi:10.1371/journal.pbio.2001438)
Supplement: S2 Data — (XLSX) [file pbio.2001438.s002.xlsx]

## Sheet: data_Page1_1_1
	Data Item1
Argentina	16
Armenia	2
Australia	194
Austria	57
Bangladesh	1
Belgium	45
Brazil	97
Bulgaria	5
Cameroon	1
Canada	203
Chile	7
China	1923
Colombia	5
Costa Rica	1
Croatia	6
Cuba	2
Cyprus	1
Czech Republic	27
Denmark	100
Ecuador	1
Egypt	21
Estonia	1
Finland	93
France	335
French Guiana	1
Germany	605
Greece	53
Grenada	1
Guinea	1
Hong Kong	47
Hungary	11
Iceland	4
India	189
Indonesia	1
Iran (the Islamic Republic of)	1
Iran, Islamic Republic of	48
Iraq	1
Ireland	33
Israel	59
Italy	400
Jamaica	2
Japan	595
Jordan	1
Kazakhstan	1
Korea (the Republic of)	6
Korea, Democratic People's Republic of	3
Korea, Republic of	361
Kuwait	4
Latvia	3
Lebanon	3
Libya	1
Luxembourg	2
Macao	1
Malawi	2
Malaysia	22
Mali	1
Mauritius	1
Mexico	27
Morocco	5
Netherlands	272
New Zealand	16
Nigeria	6
Norway	95
Pakistan	14
Philippines	2
Poland	34
Portugal	32
Puerto Rico	2
Qatar	5
Romania	2
Russian Federation	20
Rwanda	1
Saudi Arabia	15
Serbia	3
Singapore	42
Slovakia	4
Slovenia	4
South Africa	11
Spain	188
Sri Lanka	1
Sudan	1
Sweden	191
Switzerland	84
Taiwan	339
Thailand	10
Tunisia	2
Turkey	37
Uganda	1
Ukraine	1
United Arab Emirates	1
United Kingdom of Great Britain and Northern Ireland	308
United States	1510
United States Minor Outlying Islands	1
Uruguay	1
Venezuela	1
Viet Nam	2
Virgin Islands (U.S.)	1
Yemen	1
	9

## Sheet: Master list
	Manuscripts Received (Detailed) for International Journal of Cancer
Information based on Original Submissions with a submission date of Between Jan 1, 2011 and Dec 31, 2013. Grouped by Country Of Submission.
Country of Submitting Author	# Manuscripts	Percentage
Argentina	16	0.2 %
Armenia	2	0.0 %
Australia	194	2.2 %
Austria	57	0.6 %
Bangladesh	1	0.0 %
Belgium	45	0.5 %
Brazil	97	1.1 %
Bulgaria	5	0.1 %
Cameroon	1	0.0 %
Canada	203	2.3 %
Chile	7	0.1 %
China	1923	21.6 %
Colombia	5	0.1 %
Costa Rica	1	0.0 %
Croatia	6	0.1 %
Cuba	2	0.0 %
Cyprus	1	0.0 %
Czech Republic	27	0.3 %
Denmark	100	1.1 %
Ecuador	1	0.0 %
Egypt	21	0.2 %
Estonia	1	0.0 %
Finland	93	1.0 %
France	335	3.8 %
French Guiana	1	0.0 %
Germany	605	6.8 %
Greece	53	0.6 %
Grenada	1	0.0 %
Guinea	1	0.0 %
Hong Kong	47	0.5 %
Hungary	11	0.1 %
Iceland	4	0.0 %
India	189	2.1 %
Indonesia	1	0.0 %
Iran (the Islamic Republic of)	1	0.0 %
Iran, Islamic Republic of	48	0.5 %
Iraq	1	0.0 %
Ireland	33	0.4 %
Israel	59	0.7 %
Italy	400	4.5 %
Jamaica	2	0.0 %
Japan	595	6.7 %
Jordan	1	0.0 %
Kazakhstan	1	0.0 %
Korea (the Republic of)	6	0.1 %
Korea, Democratic People's Republic of	3	0.0 %
Korea, Republic of	361	4.1 %
Kuwait	4	0.0 %
Latvia	3	0.0 %
Lebanon	3	0.0 %
Libya	1	0.0 %
Luxembourg	2	0.0 %
Macao	1	0.0 %
Malawi	2	0.0 %
Malaysia	22	0.2 %
Mali	1	0.0 %
Mauritius	1	0.0 %
Mexico	27	0.3 %
Morocco	5	0.1 %
Netherlands	272	3.1 %
New Zealand	16	0.2 %
Nigeria	6	0.1 %
Norway	95	1.1 %
Pakistan	14	0.2 %
Philippines	2	0.0 %
Poland	34	0.4 %
Portugal	32	0.4 %
Puerto Rico	2	0.0 %
Qatar	5	0.1 %
Romania	2	0.0 %
Russian Federation	20	0.2 %
Rwanda	1	0.0 %
Saudi Arabia	15	0.2 %
Serbia	3	0.0 %
Singapore	42	0.5 %
Slovakia	4	0.0 %
Slovenia	4	0.0 %
South Africa	11	0.1 %
Spain	188	2.1 %
Sri Lanka	1	0.0 %
Sudan	1	0.0 %
Sweden	191	2.1 %
Switzerland	84	0.9 %
Taiwan	339	3.8 %
Thailand	10	0.1 %
Tunisia	2	0.0 %
Turkey	37	0.4 %
Uganda	1	0.0 %
Ukraine	1	0.0 %
United Arab Emirates	1	0.0 %
United Kingdom of Great Britain and Northern Ireland	308	3.5 %
United States	1510	16.9 %
United States Minor Outlying Islands	1	0.0 %
Uruguay	1	0.0 %
Venezuela	1	0.0 %
Viet Nam	2	0.0 %
Virgin Islands (U.S.)	1	0.0 %
Yemen	1	0.0 %
	9	0.1 %
Summary	8910	100.0 %
