# Supplementary material for: The need for a worldwide consensus for cell line authentication: Experience implementing a mandatory requirement at the International Journal of Cancer
Source: PLoS Biol. 2017 Apr 17;15(4):e2001438. doi: 10.1371/journal.pbio.2001438 (PMC5393552; doi:10.1371/journal.pbio.2001438)
Supplement: S3 Data — (XLSX) [file pbio.2001438.s003.xlsx]

## Sheet: Master list
					Manuscripts accepted (Detailed) for International Journal of Cancer
				Information based on Original Submissions with a submission date of Between Jan 1, 2011 and Dec 31, 2013. Grouped by Country Of Submission.
Manuscript ID	# of Manuscripts	Decision	Author Country	Author Country (Custom)	Author Type: Submitting Author	Decision Date
			- 1 -
	1	Accept	United States	North America		2011-03-18 11:57:26
	1	Accept	Netherlands	Europe		2011-01-10 09:31:19
	1	Accept	China	Asia		2011-02-04 10:14:37
	1	Accept	Germany	Europe		2011-05-23 10:55:22
	1	Accept	Japan	Asia		2011-01-14 07:41:21
	1	Accept	Japan	Asia		2011-03-16 12:05:37
	1	Accept	United States	North America		2011-01-31 07:44:35
	1	Accept	Netherlands	Europe		2011-01-14 07:41:50
	1	Accept	Austria	Europe		2011-03-23 08:08:01
	1	Accept	China	Asia		2011-02-14 09:18:50
	1	Accept	Japan	Asia		2011-01-26 06:37:41
	1	Accept	United States	North America		2011-01-26 07:30:52
	1	Accept	United States	North America		2011-02-03 08:10:55
	1	Accept	Japan	Asia		2011-02-01 06:04:53
	1	Accept	United States	North America		2011-01-12 05:24:20
	1	Accept	China	Asia		2011-01-10 09:32:00
	1	Accept	Japan	Asia		2011-01-11 07:29:46
	1	Accept	United States	North America		2011-01-12 05:25:44
	1	Accept	United Kingdom of Great Britain and Northern Ireland	Europe		2011-02-15 12:11:08
	1	Accept	Japan	Asia		2011-01-10 09:32:27
	1	Accept	Canada	North America		2011-01-10 09:33:36
	1	Accept	Australia	Oceania		2011-01-26 06:09:45
	1	Accept	Italy	Europe		2011-05-31 11:22:28
	1	Accept	China	Asia		2011-01-05 06:05:20
	1	Accept	France	Europe		2011-03-25 07:54:07
	1	Accept	India	Asia		2011-02-07 11:46:50
	1	Accept	China	Asia		2011-01-31 07:57:00
	1	Accept	Japan	Asia		2011-01-26 05:56:54
	1	Accept	Germany	Europe		2011-05-11 10:49:07
	1	Accept	United Kingdom of Great Britain and Northern Ireland	Europe		2011-04-19 10:30:40
	1	Accept	Japan	Asia		2011-02-23 05:39:29
	1	Accept	United States	North America		2011-01-05 06:04:48
	1	Accept	Korea, Republic of	Asia		2011-05-02 12:04:30
	1	Accept	United States	North America		2011-02-11 06:13:19
	1	Accept	United Kingdom of Great Britain and Northern Ireland	Europe		2011-03-09 11:28:25
	1	Accept	China	Asia		2011-04-28 11:48:56
	1	Accept	Sweden	Europe		2011-03-14 13:07:45
	1	Accept	Germany	Europe		2011-01-27 11:40:35
	1	Accept	Sweden	Europe		2011-01-26 06:44:51
	1	Accept	Japan	Asia		2011-01-12 05:24:50
	1	Accept	Belgium	Europe		2011-05-23 10:59:10
	1	Accept	United States	North America		2011-01-26 06:32:02
	1	Accept	Greece	Europe		2011-02-28 09:09:38
	1	Accept	Italy	Europe		2011-05-20 05:42:23
	1	Accept	Czech Republic	Europe		2011-02-03 08:15:11
	1	Accept	Japan	Asia		2011-02-15 12:41:20
	1	Accept	Denmark	Europe		2011-01-11 07:30:38
	1	Accept	United States	North America		2011-05-02 12:23:25
	1	Accept	Germany	Europe		2011-04-12 08:37:48
	1	Accept	China	Asia		2011-01-05 06:05:49
	1	Accept	Taiwan	Asia		2011-03-22 09:33:48
	1	Accept	Germany	Europe		2011-05-02 12:19:43
	1	Accept	Costa Rica	South America		2011-04-07 08:18:03
	1	Accept	Sweden	Europe		2011-02-23 05:25:44
	1	Accept	China	Asia		2011-02-15 12:25:20
	1	Accept	United Kingdom of Great Britain and Northern Ireland	Europe		2011-01-10 09:34:22
	1	Accept	Germany	Europe		2011-03-21 11:38:08
	1	Accept	Germany	Europe		2011-01-26 06:04:04
	1	Accept	Japan	Asia		2011-02-02 10:08:37
	1	Accept	United States	North America		2011-02-14 08:12:31
	1	Accept	Netherlands	Europe		2011-02-14 08:32:51
	1	Accept	United States	North America		2011-03-31 06:44:02
	1	Accept	Switzerland	Europe		2011-02-23 05:19:50
	1	Accept	United States	North America		2011-02-07 11:52:12
	1	Accept	China	Asia		2011-03-21 11:04:01
	1	Accept	Korea, Republic of	Asia		2011-02-25 05:30:24
	1	Accept	China	Asia		2011-02-02 10:13:14
	1	Accept	Austria	Europe		2011-03-03 10:22:42
	1	Accept	Ireland	Europe		2011-01-26 07:15:46
	1	Accept	Germany	Europe		2011-02-04 05:39:56
	1	Accept	United Kingdom of Great Britain and Northern Ireland	Europe		2011-02-15 12:45:06
	1	Accept	Norway	Europe		2011-03-31 09:50:47
	1	Accept	Italy	Europe		2011-03-07 12:36:22
	1	Accept	Poland	Europe		2011-01-12 05:26:20
	1	Accept	United States	North America		2011-02-01 06:10:07
	1	Accept	Germany	Europe		2011-02-17 12:14:47
	1	Accept	China	Asia		2011-01-10 09:35:00
	1	Accept	United States	North America		2011-01-26 06:26:14
	1	Accept	France	Europe		2011-08-18 10:18:16
	1	Accept	United States	North America		2011-03-30 08:15:54
	1	Accept	Greece	Europe		2011-02-04 10:20:12
	1	Accept	China	Asia		2011-01-26 06:57:30
	1	Accept	Germany	Europe		2011-03-15 06:51:12
	1	Accept	Germany	Europe		2011-03-11 10:12:08
	1	Accept	Germany	Europe		2011-01-26 07:10:30
	1	Accept	Korea, Republic of	Asia		2011-02-02 10:18:48
	1	Accept	Brazil	South America		2011-04-26 11:59:46
	1	Accept	United States	North America		2011-01-12 05:26:48
	1	Accept	Japan	Asia		2011-02-09 05:56:29
	1	Accept	Japan	Asia		2011-01-10 09:35:31
	1	Accept	Japan	Asia		2011-06-10 06:09:28
	1	Accept	Russian Federation	Europe		2011-02-02 10:43:46
	1	Accept	Denmark	Europe		2011-05-05 12:48:51
	1	Accept	Austria	Europe		2011-03-16 11:59:12
	1	Accept	Germany	Europe		2011-02-28 09:41:37
	1	Accept	United Kingdom of Great Britain and Northern Ireland	Europe		2011-01-12 05:23:56
	1	Accept	Denmark	Europe		2011-01-26 06:16:45
	1	Accept	United States	North America		2011-03-18 11:47:47
	1	Accept	Germany	Europe		2011-09-05 10:14:23
	1	Accept	Taiwan	Asia		2011-03-11 09:57:29
	1	Accept	Japan	Asia		2011-02-15 12:34:34
	1	Accept	United States	North America		2011-01-05 06:04:19
	1	Accept	Denmark	Europe		2011-02-18 05:40:08
	1	Accept	United States	North America		2011-08-10 04:39:52
	1	Accept	Korea, Republic of	Asia		2011-06-28 11:13:18
	1	Accept	Japan	Asia		2011-02-17 12:23:05
	1	Accept	Germany	Europe		2011-05-24 09:58:14
	1	Accept	Japan	Asia		2011-02-01 06:14:49
	1	Accept	China	Asia		2011-01-31 05:55:08
	1	Accept	Hong Kong	Asia		2011-02-15 12:30:37
	1	Accept	Australia	Oceania		2011-04-12 08:33:57
	1	Accept	Belgium	Europe		2011-03-15 06:45:00
	1	Accept	Israel	Asia		2011-01-31 05:36:44
	1	Accept	United Kingdom of Great Britain and Northern Ireland	Europe		2011-02-18 05:28:33
	1	Accept	Netherlands	Europe		2011-01-26 06:50:49
	1	Accept	China	Asia		2011-03-17 13:28:59
	1	Accept	China	Asia		2011-04-18 08:12:04
	1	Accept	Australia	Oceania		2011-02-02 10:23:53
	1	Accept	Germany	Europe		2011-03-03 10:16:40
	1	Accept	China	Asia		2011-03-16 12:09:38
	1	Accept	Ireland	Europe		2011-03-02 06:48:49
	1	Accept	Japan	Asia		2011-03-29 10:06:27
	1	Accept	Norway	Europe		2011-05-10 06:54:25
	1	Accept	United States	North America		2011-03-18 11:40:40
	1	Accept	United States	North America		2011-02-25 05:37:24
	1	Accept	Italy	Europe		2011-02-14 08:55:18
	1	Accept	China	Asia		2011-04-18 08:17:45
	1	Accept	Japan	Asia		2011-02-15 12:19:49
	1	Accept	Canada	North America		2011-02-28 09:46:36
	1	Accept	China	Asia		2011-03-07 06:14:22
	1	Accept	Germany	Europe		2011-03-23 08:03:53
	1	Accept	Mexico	South America		2011-01-10 09:36:06
	1	Accept	Norway	Europe		2012-06-05 11:05:04
	1	Accept	United States	North America		2011-01-12 05:25:19
	1	Accept	United Kingdom of Great Britain and Northern Ireland	Europe		2011-03-25 07:28:06
	1	Accept	Canada	North America		2011-02-02 10:29:12
	1	Accept	Australia	Oceania		2011-01-31 04:57:50
	1	Accept	United States	North America		2011-01-31 07:39:23
	1	Accept	China	Asia		2011-02-17 12:27:11
	1	Accept	United States	North America		2011-04-21 10:48:45
	1	Accept	Switzerland	Europe		2011-01-10 09:36:37
	1	Accept	United Kingdom of Great Britain and Northern Ireland	Europe		2011-05-30 10:35:49
	1	Accept	India	Asia		2011-03-15 06:39:34
	1	Accept	Netherlands	Europe		2011-01-26 05:46:45
	1	Accept	Canada	North America		2011-04-28 11:44:47
	1	Accept	Australia	Oceania		2011-05-06 05:50:09
	1	Accept	Germany	Europe		2011-04-12 08:26:09
	1	Accept	France	Europe		2011-05-12 12:16:15
	1	Accept	Australia	Oceania		2011-02-09 06:11:20
	1	Accept	Japan	Asia		2011-06-29 10:45:46
	1	Accept	China	Asia		2011-03-02 05:46:38
	1	Accept	Germany	Europe		2011-02-21 08:23:24
	1	Accept	France	Europe		2011-02-23 05:33:40
	1	Accept	Belgium	Europe		2011-01-26 07:03:30
	1	Accept	Japan	Asia		2011-02-17 12:06:50
	1	Accept	Germany	Europe		2011-03-25 07:44:24
	1	Accept	Australia	Oceania		2011-08-31 11:28:33
	1	Accept	China	Asia		2011-04-18 08:03:40
	1	Accept	United Kingdom of Great Britain and Northern Ireland	Europe		2011-05-12 12:03:22
	1	Accept	United States	North America		2011-02-15 12:06:13
	1	Accept	United States	North America		2011-03-07 06:22:50
	1	Accept	Canada	North America		2011-07-26 11:36:04
	1	Accept	United Kingdom of Great Britain and Northern Ireland	Europe		2011-02-11 06:01:31
	1	Accept	Australia	Oceania		2011-03-28 07:02:39
	1	Accept	Korea, Republic of	Asia		2011-02-17 12:19:37
	1	Accept	United States	North America		2011-01-28 06:10:46
	1	Accept	Norway	Europe		2011-02-15 12:00:00
	1	Accept	Korea, Republic of	Asia		2011-03-03 06:58:48
	1	Accept	Germany	Europe		2011-02-07 11:36:25
	1	Accept	Argentina	South America		2011-03-29 10:14:53
	1	Accept	Belgium	Europe		2011-03-11 10:26:57
	1	Accept	Denmark	Europe		2011-03-11 06:38:04
	1	Accept	Korea, Republic of	Asia		2011-08-04 06:11:11
	1	Accept	Greece	Europe		2011-02-01 06:33:39
	1	Accept	Denmark	Europe		2011-07-21 11:07:41
	1	Accept	Netherlands	Europe		2011-02-01 06:28:51
	1	Accept	Singapore	Asia		2011-03-16 11:55:19
	1	Accept	Taiwan	Asia		2011-03-16 11:51:03
	1	Accept	Italy	Europe		2011-02-07 11:42:35
	1	Accept	United Kingdom of Great Britain and Northern Ireland	Europe		2011-02-14 08:22:59
	1	Accept	Italy	Europe		2011-05-19 04:46:45
	1	Accept	United States	North America		2011-07-04 10:32:58
	1	Accept	China	Asia		2011-03-23 07:45:12
	1	Accept	United Kingdom of Great Britain and Northern Ireland	Europe		2011-03-03 06:40:19
	1	Accept	United States	North America		2011-05-30 10:31:56
	1	Accept	United States	North America		2011-03-14 13:02:04
	1	Accept	Spain	Europe		2011-03-07 06:09:11
	1	Accept	France	Europe		2011-06-03 11:09:36
	1	Accept	China	Asia		2011-05-31 11:37:28
	1	Accept	United States	North America		2011-07-27 09:46:43
	1	Accept	France	Europe		2011-01-26 07:23:58
	1	Accept	Canada	North America		2011-07-26 11:44:31
	1	Accept	Spain	Europe		2011-06-29 10:54:23
	1	Accept	Germany	Europe		2011-06-17 08:54:36
	1	Accept	United Kingdom of Great Britain and Northern Ireland	Europe		2011-03-10 04:37:35
	1	Accept	Korea, Republic of	Asia		2011-03-29 10:10:32
	1	Accept	Italy	Europe		2011-10-21 11:06:59
	1	Accept	Netherlands	Europe		2011-05-02 12:16:07
	1	Accept	Argentina	South America		2011-06-22 11:51:22
	1	Accept	Netherlands	Europe		2011-07-19 10:30:05
	1	Accept	Canada	North America		2011-04-08 03:32:05
	1	Accept	Finland	Europe		2011-02-18 05:23:36
	1	Accept	Canada	North America		2011-05-02 12:12:46
	1	Accept	United States	North America		2011-03-07 06:18:30
	1	Accept	Germany	Europe		2011-03-02 05:51:13
	1	Accept	United Kingdom of Great Britain and Northern Ireland	Europe		2011-01-10 09:37:07
	1	Accept	United States	North America		2011-05-09 11:31:40
	1	Accept	United States	North America		2011-04-20 05:11:57
	1	Accept	Taiwan	Asia		2011-03-29 10:20:19
	1	Accept	United Kingdom of Great Britain and Northern Ireland	Europe		2011-06-27 11:03:13
	1	Accept	China	Asia		2011-05-12 12:12:34
	1	Accept	Sweden	Europe		2011-04-19 10:36:46
	1	Accept	Italy	Europe		2011-05-02 12:08:09
	1	Accept	United States	North America		2011-02-22 06:10:07
	1	Accept	Croatia	Europe		2011-02-22 06:16:06
	1	Accept	China	Asia		2011-06-14 10:03:52
	1	Accept	Taiwan	Asia		2011-06-21 12:27:05
	1	Accept	Finland	Europe		2011-05-09 11:27:37
	1	Accept	Slovakia	Europe		2011-02-01 05:58:01
	1	Accept	France	Europe		2011-04-07 12:18:33
	1	Accept	Australia	Oceania		2011-02-08 08:19:36
	1	Accept	Norway	Europe		2011-06-01 10:41:30
	1	Accept	Taiwan	Asia		2011-04-27 10:10:49
	1	Accept	Bulgaria	Europe		2011-03-14 13:15:24
	1	Accept	Japan	Asia		2011-09-28 09:01:51
	1	Accept	United States	North America		2011-02-14 09:09:16
	1	Accept	Ireland	Europe		2011-05-02 12:00:57
	1	Accept	Denmark	Europe		2011-03-23 07:39:59
	1	Accept	Austria	Europe		2011-02-04 05:33:35
	1	Accept	Germany	Europe		2011-02-14 08:46:53
	1	Accept	Australia	Oceania		2011-05-02 11:43:29
	1	Accept	Italy	Europe		2011-02-02 10:38:12
	1	Accept	United States	North America		2011-04-19 05:54:32
	1	Accept	Japan	Asia		2011-04-21 10:29:19
	1	Accept	United States	North America		2011-03-22 09:29:38
	1	Accept	United States	North America		2011-05-05 12:53:55
	1	Accept	Japan	Asia		2011-02-11 06:20:40
	1	Accept	Netherlands	Europe		2011-03-21 11:43:17
	1	Accept	United States	North America		2011-09-08 11:04:00
	1	Accept	Taiwan	Asia		2011-07-22 08:42:08
	1	Accept	France	Europe		2011-03-14 13:11:48
	1	Accept	China	Asia		2011-04-21 10:24:47
	1	Accept	Japan	Asia		2011-03-25 07:32:40
	1	Accept	Japan	Asia		2011-04-21 10:20:49
	1	Accept	Netherlands	Europe		2011-05-31 11:42:35
	1	Accept	Korea, Republic of	Asia		2011-11-22 11:13:10
	1	Accept	Japan	Asia		2011-05-23 10:51:12
	1	Accept	Denmark	Europe		2011-04-21 10:38:55
	1	Accept	Canada	North America		2011-05-02 12:26:56
	1	Accept	United States	North America		2011-04-07 05:06:52
	1	Accept	Taiwan	Asia		2011-09-22 09:19:12
	1	Accept	Germany	Europe		2011-09-12 10:39:47
	1	Accept	United States	North America		2011-03-30 08:11:13
	1	Accept	United States	North America		2011-02-11 06:28:05
	1	Accept	Croatia	Europe		2011-05-13 10:14:45
	1	Accept	Germany	Europe		2011-05-31 11:18:03
	1	Accept	United States	North America		2011-07-01 10:41:23
	1	Accept	Japan	Asia		2011-08-03 07:52:48
	1	Accept	India	Asia		2011-04-11 11:16:04
	1	Accept	Singapore	Asia		2011-05-12 12:08:44
	1	Accept	Germany	Europe		2011-03-11 06:30:07
	1	Accept	Italy	Europe		2011-04-28 11:54:27
	1	Accept	Denmark	Europe		2011-04-21 10:43:33
	1	Accept	United States	North America		2011-03-30 08:25:00
	1	Accept	Germany	Europe		2011-06-06 10:05:45
	1	Accept	United States	North America		2011-03-18 12:02:57
	1	Accept	United Kingdom of Great Britain and Northern Ireland	Europe		2011-05-30 10:28:10
	1	Accept	Belgium	Europe		2011-05-11 10:54:36
	1	Accept	Greece	Europe		2011-02-22 06:04:41
	1	Accept	Denmark	Europe		2011-07-22 08:45:49
	1	Accept	United Kingdom of Great Britain and Northern Ireland	Europe		2011-05-24 10:02:19
	1	Accept	Germany	Europe		2011-08-31 11:31:45
	1	Accept	United States	North America		2011-05-06 05:43:00
	1	Accept	United States	North America		2011-06-03 10:58:15
	1	Accept	United States	North America		2011-05-31 11:56:47
	1	Accept	United Kingdom of Great Britain and Northern Ireland	Europe		2011-02-18 11:13:18
	1	Accept	Denmark	Europe		2011-06-22 09:20:58
	1	Accept	Germany	Europe		2011-04-07 08:58:08
	1	Accept	Denmark	Europe		2011-07-05 11:01:13
	1	Accept	United States	North America		2011-06-20 13:26:02
	1	Accept	Italy	Europe		2011-04-12 08:30:02
	1	Accept	Australia	Oceania		2011-04-14 09:28:34
	1	Accept	Italy	Europe		2011-05-02 12:33:09
	1	Accept	Denmark	Europe		2011-02-02 10:34:35
	1	Accept	Japan	Asia		2011-06-07 09:16:57
	1	Accept	Israel	Asia		2011-03-21 11:52:17
	1	Accept	France	Europe		2011-05-02 11:50:51
	1	Accept	Israel	Asia		2011-03-28 06:51:56
	1	Accept	Japan	Asia		2011-06-07 09:13:40
	1	Accept	France	Europe		2011-06-07 09:05:56
	1	Accept	Italy	Europe		2011-07-12 06:42:34
	1	Accept	United States	North America		2011-09-26 08:39:24
	1	Accept	France	Europe		2011-02-11 06:33:21
	1	Accept	Japan	Asia		2011-06-01 10:45:36
	1	Accept	Germany	Europe		2011-12-12 11:01:09
	1	Accept	Costa Rica	South America		2011-07-18 11:18:09
	1	Accept	Denmark	Europe		2011-08-23 10:51:15
	1	Accept	United States	North America		2011-07-22 08:49:32
	1	Accept	Germany	Europe		2011-03-22 09:25:18
	1	Accept	China	Asia		2011-06-08 07:05:50
	1	Accept	United States	North America		2011-09-30 12:19:19
	1	Accept	Switzerland	Europe		2011-06-10 06:14:37
	1	Accept	United States	North America		2011-05-24 09:49:50
	1	Accept	Germany	Europe		2011-07-21 11:12:13
	1	Accept	Norway	Europe		2011-05-02 11:47:22
	1	Accept	Belgium	Europe		2011-09-02 09:05:03
	1	Accept	Costa Rica	South America		2011-07-12 07:04:22
	1	Accept	United States	North America		2011-05-18 06:01:02
	1	Accept	Austria	Europe		2011-06-29 10:58:36
	1	Accept	United States	North America		2011-03-31 09:55:56
	1	Accept	Canada	North America		2011-05-02 12:37:17
	1	Accept	Japan	Asia		2011-03-02 05:37:24
	1	Accept	Finland	Europe		2011-09-13 09:01:29
	1	Accept	Austria	Europe		2011-06-27 10:56:09
	1	Accept	Spain	Europe		2011-06-16 08:16:16
	1	Accept	United States	North America		2011-03-07 12:41:51
	1	Accept	Czech Republic	Europe		2011-08-02 12:40:43
	1	Accept	Germany	Europe		2011-09-12 10:46:22
	1	Accept	China	Asia		2011-03-17 13:55:01
	1	Accept	China	Asia		2011-10-05 09:10:37
	1	Accept	China	Asia		2011-07-21 11:16:56
	1	Accept	United States	North America		2011-10-21 11:14:44
	1	Accept	Japan	Asia		2011-06-16 08:34:22
	1	Accept	Germany	Europe		2011-08-16 11:40:22
	1	Accept	Korea, Republic of	Asia		2011-09-16 08:48:04
	1	Accept	United Kingdom of Great Britain and Northern Ireland	Europe		2011-03-23 07:59:31
	1	Accept	United States	North America		2011-05-31 11:32:39
	1	Accept	Japan	Asia		2011-06-29 11:04:15
	1	Accept	Korea, Republic of	Asia		2011-07-21 11:33:23
	1	Accept	Canada	North America		2011-06-28 11:50:51
	1	Accept	Italy	Europe		2011-04-20 05:07:58
	1	Accept	Finland	Europe		2011-09-08 10:52:13
	1	Accept	United Kingdom of Great Britain and Northern Ireland	Europe		2011-03-25 07:49:29
	1	Accept	Denmark	Europe		2011-04-06 03:39:20
	1	Accept	France	Europe		2011-05-30 10:23:15
	1	Accept	Israel	Asia		2011-09-05 10:20:41
	1	Accept	Germany	Europe		2011-05-23 10:47:51
	1	Accept	Canada	North America		2011-05-20 05:27:07
	1	Accept	Ghana	Africa		2011-05-10 07:01:32
	1	Accept	United States	North America		2011-06-01 10:59:47
	1	Accept	France	Europe		2011-06-06 10:18:51
	1	Accept	Sweden	Europe		2011-05-05 12:57:46
	1	Accept	United States	North America		2011-09-19 09:10:16
	1	Accept	Belgium	Europe		2011-06-24 11:52:27
	1	Accept	United Kingdom of Great Britain and Northern Ireland	Europe		2011-07-26 11:49:08
	1	Accept	Taiwan	Asia		2011-06-03 11:03:02
	1	Accept	United States	North America		2011-05-16 08:26:15
	1	Accept	United States	North America		2011-08-02 12:44:33
	1	Accept	Argentina	South America		2011-10-18 11:09:44
	1	Accept	China	Asia		2011-05-20 04:49:24
	1	Accept	Australia	Oceania		2011-06-07 09:10:09
	1	Accept	Czech Republic	Europe		2011-06-14 10:17:27
	1	Accept	France	Europe		2011-06-28 11:40:25
	1	Accept	United Kingdom of Great Britain and Northern Ireland	Europe		2011-10-06 10:25:53
	1	Accept	Nigeria	Africa		2011-05-12 12:19:54
	1	Accept	United States	North America		2011-04-01 05:26:21
	1	Accept	Hungary	Europe		2011-06-27 10:59:38
	1	Accept	Korea, Republic of	Asia		2011-06-06 10:13:48
	1	Accept	Japan	Asia		2011-07-14 11:07:21
	1	Accept	Spain	Europe		2011-07-29 09:10:56
	1	Accept	Italy	Europe		2011-07-12 06:47:20
	1	Accept	Brazil	South America		2011-07-18 11:10:04
	1	Accept	France	Europe		2011-08-11 08:41:09
	1	Accept	China	Asia		2011-08-22 12:07:15
	1	Accept	Korea, Republic of	Asia		2011-08-10 05:51:50
	1	Accept	Denmark	Europe		2011-07-04 09:35:44
	1	Accept	Finland	Europe		2011-10-04 10:16:14
	1	Accept	Japan	Asia		2011-05-25 10:42:14
	1	Accept	Japan	Asia		2011-06-16 07:59:09
	1	Accept	United Kingdom of Great Britain and Northern Ireland	Europe		2011-08-03 13:25:11
	1	Accept	Denmark	Europe		2011-05-31 11:50:58
	1	Accept	Australia	Oceania		2011-07-15 09:59:30
	1	Accept	Netherlands	Europe		2011-07-18 11:14:07
	1	Accept	Ireland	Europe		2011-09-08 10:57:01
	1	Accept	Germany	Europe		2011-05-19 03:20:53
	1	Accept	France	Europe		2011-10-10 11:16:05
	1	Accept	Taiwan	Asia		2011-11-28 10:27:24
	1	Accept	South Africa	Africa		2011-08-23 11:02:52
	1	Accept	Mexico	South America		2011-05-16 08:08:55
	1	Accept	Sweden	Europe		2011-08-10 04:54:04
	1	Accept	Germany	Europe		2011-09-21 11:11:00
	1	Accept	United States	North America		2011-08-26 09:32:30
	1	Accept	Australia	Oceania		2011-08-22 06:43:08
	1	Accept	United States	North America		2011-12-01 09:56:13
	1	Accept	Egypt	Africa		2011-11-08 05:36:51
	1	Accept	United States	North America		2011-07-12 07:13:07
	1	Accept	Japan	Asia		2011-10-25 10:35:44
	1	Accept	Austria	Europe		2011-04-18 08:22:27
	1	Accept	United States	North America		2011-05-03 11:12:41
	1	Accept	Belgium	Europe		2011-04-01 07:14:40
	1	Accept	United States	North America		2011-08-04 11:23:19
	1	Accept	Canada	North America		2011-08-17 10:21:40
	1	Accept	Japan	Asia		2011-07-27 09:51:46
	1	Accept	Germany	Europe		2011-06-29 10:50:31
	1	Accept	United States	North America		2011-06-28 11:35:10
	1	Accept	United States	North America		2011-06-28 11:09:00
	1	Accept	China	Asia		2011-05-10 06:57:54
	1	Accept	China	Asia		2011-10-05 09:15:16
	1	Accept	Korea, Republic of	Asia		2011-07-12 07:50:55
	1	Accept	Sweden	Europe		2011-05-16 03:34:18
	1	Accept	Taiwan	Asia		2011-10-25 10:40:29
	1	Accept	Korea, Republic of	Asia		2011-07-29 09:15:53
	1	Accept	China	Asia		2011-08-10 05:59:39
	1	Accept	China	Asia		2011-06-28 11:22:55
	1	Accept	Australia	Oceania		2011-08-23 11:08:18
	1	Accept	France	Europe		2011-07-27 09:55:00
	1	Accept	United States	North America		2012-01-03 10:04:00
	1	Accept	Germany	Europe		2011-10-05 09:18:52
	1	Accept	France	Europe		2011-07-26 12:02:21
	1	Accept	United States	North America		2011-06-30 07:37:57
	1	Accept	Korea, Republic of	Asia		2011-08-29 10:31:46
	1	Accept	Belgium	Europe		2011-09-02 09:13:41
	1	Accept	Denmark	Europe		2011-07-05 10:56:24
	1	Accept	Norway	Europe		2011-06-16 08:24:13
	1	Accept	Israel	Asia		2011-08-22 06:47:25
	1	Accept	Korea, Republic of	Asia		2011-07-13 10:26:19
	1	Accept	Germany	Europe		2011-04-27 10:06:36
	1	Accept	United States	North America		2011-07-05 11:06:15
	1	Accept	Germany	Europe		2011-08-16 11:59:24
	1	Accept	Belgium	Europe		2011-07-12 06:55:51
	1	Accept	Australia	Oceania		2011-06-14 10:26:54
	1	Accept	Germany	Europe		2011-07-12 04:58:51
	1	Accept	Denmark	Europe		2011-05-26 12:40:11
	1	Accept	Netherlands	Europe		2011-07-29 09:21:36
	1	Accept	United States	North America		2011-05-23 10:41:48
	1	Accept	Japan	Asia		2011-09-14 10:24:24
	1	Accept	Taiwan	Asia		2011-08-17 10:26:27
	1	Accept	Denmark	Europe		2011-06-21 12:23:05
	1	Accept	China	Asia		2011-06-27 10:51:44
	1	Accept	France	Europe		2011-08-11 08:47:42
	1	Accept	Sweden	Europe		2011-06-17 09:07:00
	1	Accept	United States	North America		2011-08-02 12:31:30
	1	Accept	United States	North America		2011-09-12 12:02:28
	1	Accept	Netherlands	Europe		2011-09-01 11:29:03
	1	Accept	Ireland	Europe		2011-08-31 11:34:39
	1	Accept	Austria	Europe		2011-06-28 11:30:58
	1	Accept	Japan	Asia		2011-06-20 13:18:24
	1	Accept	Germany	Europe		2011-08-02 12:35:58
	1	Accept	United States	North America		2011-11-08 06:05:57
	1	Accept	Netherlands	Europe		2011-09-16 08:53:57
	1	Accept	Australia	Oceania		2011-12-01 10:03:28
	1	Accept	Sweden	Europe		2011-06-09 10:42:17
	1	Accept	United Kingdom of Great Britain and Northern Ireland	Europe		2011-07-20 07:55:45
	1	Accept	Germany	Europe		2011-05-24 09:54:30
	1	Accept	United States	North America		2011-06-22 09:23:52
	1	Accept	United States	North America		2011-06-20 13:14:09
	1	Accept	Austria	Europe		2011-09-02 09:16:55
	1	Accept	Sweden	Europe		2011-08-05 09:24:28
	1	Accept	Argentina	South America		2011-06-28 11:17:06
	1	Accept	France	Europe		2011-10-06 10:30:54
	1	Accept	United States	North America		2012-03-05 10:58:49
	1	Accept	Italy	Europe		2012-01-11 13:06:47
	1	Accept	China	Asia		2011-07-15 10:02:53
	1	Accept	United States	North America		2011-09-20 12:00:08
	1	Accept	United States	North America		2011-08-08 05:41:19
	1	Accept	Norway	Europe		2011-07-12 07:08:13
	1	Accept	United States	North America		2011-06-28 11:05:16
	1	Accept	Canada	North America		2011-10-25 10:45:41
	1	Accept	Japan	Asia		2011-06-03 11:16:10
	1	Accept	Hong Kong	Asia		2012-01-03 10:15:44
	1	Accept	Italy	Europe		2011-07-12 07:00:21
	1	Accept	Korea, Republic of	Asia		2011-10-14 10:56:56
	1	Accept	Finland	Europe		2011-10-04 10:20:41
	1	Accept	Italy	Europe		2011-08-22 06:51:48
	1	Accept	Canada	North America		2011-11-17 07:31:07
	1	Accept	United Kingdom of Great Britain and Northern Ireland	Europe		2011-07-01 10:37:20
	1	Accept	Italy	Europe		2011-07-14 11:11:39
	1	Accept	United Kingdom of Great Britain and Northern Ireland	Europe		2011-09-02 09:21:05
	1	Accept	Japan	Asia		2011-06-06 10:09:29
	1	Accept	Germany	Europe		2011-07-20 07:59:50
	1	Accept	France	Europe		2011-06-07 09:22:26
	1	Accept	Italy	Europe		2011-08-10 04:32:21
	1	Accept	Sweden	Europe		2011-09-15 10:32:01
	1	Accept	China	Asia		2011-09-30 12:22:41
	1	Accept	Germany	Europe		2011-08-11 08:35:43
	1	Accept	Switzerland	Europe		2011-07-01 10:33:56
	1	Accept	Japan	Asia		2011-10-05 09:22:14
	1	Accept	Finland	Europe		2011-09-15 10:35:32
	1	Accept	China	Asia		2011-08-10 05:43:46
	1	Accept	United States	North America		2011-07-14 11:02:34
	1	Accept	United Kingdom of Great Britain and Northern Ireland	Europe		2011-07-29 09:27:08
	1	Accept	United States	North America		2011-07-01 10:31:05
	1	Accept	United Kingdom of Great Britain and Northern Ireland	Europe		2011-09-02 09:24:18
	1	Accept	Italy	Europe		2011-08-08 09:59:05
	1	Accept	Brazil	South America		2011-09-22 09:23:00
	1	Accept	Japan	Asia		2012-01-27 06:57:59
	1	Accept	Austria	Europe		2011-10-05 09:25:45
	1	Accept	Denmark	Europe		2011-10-27 10:56:17
	1	Accept	Italy	Europe		2011-07-21 11:38:46
	1	Accept	Germany	Europe		2011-10-28 07:58:09
	1	Accept	United States	North America		2011-06-08 07:00:21
	1	Accept	United Kingdom of Great Britain and Northern Ireland	Europe		2011-10-06 10:34:24
	1	Accept	China	Asia		2011-10-25 10:51:15
	1	Accept	Canada	North America		2011-08-24 09:28:22
	1	Accept	Japan	Asia		2011-06-03 11:21:04
	1	Accept	United States	North America		2011-10-05 09:29:40
	1	Accept	China	Asia		2011-08-15 12:18:27
	1	Accept	Brazil	South America		2011-09-22 09:33:56
	1	Accept	United States	North America		2011-09-26 08:45:04
	1	Accept	United States	North America		2011-10-12 11:34:54
	1	Accept	China	Asia		2011-08-05 09:36:45
	1	Accept	United Kingdom of Great Britain and Northern Ireland	Europe		2011-11-15 07:12:27
	1	Accept	China	Asia		2011-09-13 08:54:10
	1	Accept	Italy	Europe		2011-07-12 06:51:43
	1	Accept	United Kingdom of Great Britain and Northern Ireland	Europe		2011-10-13 10:07:57
	1	Accept	Finland	Europe		2011-07-18 11:22:23
	1	Accept	Hungary	Europe		2012-07-09 11:20:57
	1	Accept	Barbados	South America		2011-06-08 07:10:42
	1	Accept	Germany	Europe		2011-09-09 10:57:38
	1	Accept	Germany	Europe		2012-02-28 11:43:15
	1	Accept	Japan	Asia		2011-09-09 11:01:41
	1	Accept	Australia	Oceania		2011-08-24 09:33:16
	1	Accept	Australia	Oceania		2011-08-16 12:02:48
	1	Accept	France	Europe		2011-09-02 09:27:43
	1	Accept	Spain	Europe		2011-09-01 11:32:16
	1	Accept	United States	North America		2011-10-05 09:35:54
	1	Accept	Germany	Europe		2011-08-30 11:04:42
	1	Accept	Germany	Europe		2011-07-22 08:56:32
	1	Accept	United States	North America		2011-09-15 10:39:33
	1	Accept	United States	North America		2011-08-04 11:27:22
	1	Accept	Canada	North America		2011-12-07 11:02:08
	1	Accept	Czech Republic	Europe		2011-11-29 10:18:29
	1	Accept	Ireland	Europe		2012-07-12 10:51:07
	1	Accept	Netherlands	Europe		2011-10-21 11:19:41
	1	Accept	Hong Kong	Asia		2011-08-17 04:34:53
	1	Accept	China	Asia		2011-10-12 11:39:26
	1	Accept	Japan	Asia		2011-10-27 11:02:00
	1	Accept	Italy	Europe		2012-01-04 08:57:26
	1	Accept	Germany	Europe		2011-08-22 06:55:27
	1	Accept	China	Asia		2011-10-19 08:50:58
	1	Accept	Netherlands	Europe		2012-01-03 10:00:36
	1	Accept	Italy	Europe		2011-11-04 10:55:10
	1	Accept	United States	North America		2011-09-16 09:01:12
	1	Accept	Costa Rica	South America		2011-12-12 11:05:14
	1	Accept	Denmark	Europe		2012-02-06 11:45:00
	1	Accept	United States	North America		2011-09-08 04:35:12
	1	Accept	Brazil	South America		2011-11-08 05:25:05
	1	Accept	Denmark	Europe		2011-11-17 06:53:22
	1	Accept	United States	North America		2011-08-29 10:51:36
	1	Accept	Finland	Europe		2011-10-10 11:20:12
	1	Accept	United States	North America		2011-08-31 11:37:31
	1	Accept	United States	North America		2011-08-17 10:31:05
	1	Accept	Canada	North America		2011-09-05 10:25:55
	1	Accept	China	Asia		2011-11-10 07:37:39
	1	Accept	Korea (the Republic of)	Asia		2012-02-29 09:57:09
	1	Accept	United States	North America		2012-02-27 12:37:34
	1	Accept	Sweden	Europe		2011-10-06 10:37:10
	1	Accept	Sweden	Europe		2011-09-06 10:07:14
	1	Accept	United States	North America		2011-07-29 09:31:41
	1	Accept	France	Europe		2011-09-05 10:28:55
	1	Accept	United States	North America		2011-12-08 09:40:31
	1	Accept	Japan	Asia		2011-09-02 09:30:52
	1	Accept	China	Asia		2012-02-15 09:39:09
	1	Accept	United States	North America		2011-09-22 09:37:31
	1	Accept	Switzerland	Europe		2012-01-17 10:57:03
	1	Accept	Austria	Europe		2011-09-22 09:41:17
	1	Accept	Finland	Europe		2011-07-21 11:42:13
	1	Accept	Italy	Europe		2011-12-08 09:46:58
	1	Accept	China	Asia		2011-07-26 12:14:03
	1	Accept	Japan	Asia		2011-11-14 07:51:47
	1	Accept	Belgium	Europe		2011-12-29 09:35:01
	1	Accept	Nigeria	Africa		2011-10-05 09:39:27
	1	Accept	Austria	Europe		2011-10-25 10:56:04
	1	Accept	Argentina	South America		2011-10-07 09:42:04
	1	Accept	Germany	Europe		2012-01-16 09:35:54
	1	Accept	Netherlands	Europe		2012-01-24 07:51:59
	1	Accept	France	Europe		2011-09-26 09:07:55
	1	Accept	Japan	Asia		2011-09-15 10:44:12
	1	Accept	France	Europe		2011-12-15 12:05:49
	1	Accept	Germany	Europe		2011-09-05 10:32:21
	1	Accept	France	Europe		2011-07-13 10:18:09
	1	Accept	United States	North America		2012-01-02 10:42:20
	1	Accept	United Kingdom of Great Britain and Northern Ireland	Europe		2011-07-19 10:35:25
	1	Accept	Norway	Europe		2011-12-15 12:10:59
	1	Accept	Germany	Europe		2011-11-21 09:51:40
	1	Accept	Japan	Asia		2011-10-26 10:55:59
	1	Accept	China	Asia		2011-12-16 06:32:05
	1	Accept	Germany	Europe		2011-09-14 10:28:45
	1	Accept	Netherlands	Europe		2011-09-15 10:47:43
	1	Accept	Germany	Europe		2012-01-16 09:39:07
	1	Accept	Korea, Republic of	Asia		2012-01-19 10:41:13
	1	Accept	Netherlands	Europe		2011-10-11 10:18:18
	1	Accept	United States	North America		2012-02-03 10:26:27
	1	Accept	United States	North America		2011-11-07 06:14:35
	1	Accept	Japan	Asia		2012-01-02 10:49:10
	1	Accept	United States	North America		2011-09-19 09:15:36
	1	Accept	Japan	Asia		2012-02-28 11:35:33
	1	Accept	United States	North America		2012-03-22 11:58:45
	1	Accept	China	Asia		2012-01-03 09:57:10
	1	Accept	France	Europe		2011-11-04 11:01:16
	1	Accept	Japan	Asia		2011-10-07 09:46:04
	1	Accept	Japan	Asia		2012-02-15 09:31:26
	1	Accept	China	Asia		2011-11-23 09:55:21
	1	Accept	United States	North America		2011-11-24 09:48:36
	1	Accept	Japan	Asia		2011-10-13 10:13:48
	1	Accept	Japan	Asia		2011-09-28 09:05:45
	1	Accept	Germany	Europe		2011-09-12 10:51:22
	1	Accept	France	Europe		2011-11-10 08:19:03
	1	Accept	China	Asia		2011-10-17 10:26:44
	1	Accept	Italy	Europe		2011-09-15 10:51:25
	1	Accept	France	Europe		2011-09-13 09:04:53
	1	Accept	China	Asia		2011-10-21 11:24:18
	1	Accept	United States	North America		2011-10-21 11:31:12
	1	Accept	Korea, Republic of	Asia		2012-01-11 13:12:49
	1	Accept	Germany	Europe		2012-01-03 09:53:19
	1	Accept	United States	North America		2011-12-16 06:35:41
	1	Accept	Japan	Asia		2012-03-19 11:11:35
	1	Accept	Australia	Oceania		2011-09-27 12:34:10
	1	Accept	Denmark	Europe		2012-01-24 07:00:26
	1	Accept	United States	North America		2012-01-24 06:29:15
	1	Accept	China	Asia		2011-12-09 07:56:21
	1	Accept	Taiwan	Asia		2011-12-02 10:07:46
	1	Accept	Germany	Europe		2011-12-30 09:56:58
	1	Accept	United States	North America		2011-10-07 09:52:10
	1	Accept	Japan	Asia		2012-03-13 12:48:09
	1	Accept	France	Europe		2011-10-21 11:35:38
	1	Accept	France	Europe		2012-01-12 12:36:48
	1	Accept	Switzerland	Europe		2011-11-04 11:06:23
	1	Accept	China	Asia		2012-02-21 10:27:16
	1	Accept	Finland	Europe		2011-11-15 06:51:34
	1	Accept	Australia	Oceania		2011-11-21 09:57:32
	1	Accept	United Kingdom of Great Britain and Northern Ireland	Europe		2011-10-31 10:22:34
	1	Accept	United States	North America		2011-10-14 11:01:04
	1	Accept	Netherlands	Europe		2011-12-09 08:02:07
	1	Accept	Germany	Europe		2011-12-16 06:39:19
	1	Accept	United States	North America		2011-09-26 09:14:27
	1	Accept	Australia	Oceania		2012-07-02 11:46:31
	1	Accept	China	Asia		2011-09-15 10:56:43
	1	Accept	Australia	Oceania		2011-10-19 08:44:16
	1	Accept	Canada	North America		2011-10-26 11:00:39
	1	Accept	United States	North America		2012-01-16 09:42:04
	1	Accept	Australia	Oceania		2011-12-01 10:10:03
	1	Accept	France	Europe		2011-11-10 07:10:32
	1	Accept	Netherlands	Europe		2011-11-04 11:14:17
	1	Accept	United States	North America		2011-09-07 11:38:29
	1	Accept	United States	North America		2012-01-18 12:04:01
	1	Accept	China	Asia		2012-01-17 11:00:59
	1	Accept	Finland	Europe		2012-03-14 12:56:55
	1	Accept	Austria	Europe		2012-03-30 10:06:54
	1	Accept	Slovakia	Europe		2012-02-27 12:30:52
	1	Accept	China	Asia		2012-01-27 08:41:19
	1	Accept	Germany	Europe		2011-09-13 09:08:06
	1	Accept	France	Europe		2011-12-20 11:59:58
	1	Accept	Korea, Republic of	Asia		2011-11-17 06:13:41
	1	Accept	Brazil	South America		2011-09-26 09:21:12
	1	Accept	Korea, Republic of	Asia		2012-05-10 10:47:46
	1	Accept	Australia	Oceania		2011-12-13 09:35:00
	1	Accept	Germany	Europe		2012-01-24 08:06:06
	1	Accept	United States	North America		2011-11-04 11:21:40
	1	Accept	Italy	Europe		2011-11-14 07:25:43
	1	Accept	United States	North America		2011-12-16 06:44:11
	1	Accept	Germany	Europe		2012-02-09 10:39:35
	1	Accept	United States	North America		2012-01-12 12:39:57
	1	Accept	United States	North America		2011-11-15 06:37:24
	1	Accept	Germany	Europe		2011-12-12 11:09:49
	1	Accept	Canada	North America		2012-03-27 11:08:01
	1	Accept	United Kingdom of Great Britain and Northern Ireland	Europe		2012-01-03 09:45:52
	1	Accept	Denmark	Europe		2012-01-12 12:42:46
	1	Accept	Norway	Europe		2011-11-25 08:16:15
	1	Accept	Belgium	Europe		2012-01-27 08:24:23
	1	Accept	Norway	Europe		2012-03-20 12:47:47
	1	Accept	Germany	Europe		2012-01-31 08:12:36
	1	Accept	Finland	Europe		2012-02-02 10:54:13
	1	Accept	China	Asia		2012-03-02 10:27:58
	1	Accept	United States	North America		2011-11-24 09:53:34
	1	Accept	Japan	Asia		2012-03-20 12:43:40
	1	Accept	Netherlands	Europe		2011-11-28 10:33:37
	1	Accept	Sweden	Europe		2011-12-19 10:30:03
	1	Accept	United States	North America		2012-01-05 09:39:04
	1	Accept	China	Asia		2011-11-28 10:39:57
	1	Accept	Germany	Europe		2011-11-08 05:53:18
	1	Accept	Italy	Europe		2012-03-29 12:27:00
	1	Accept	United States	North America		2012-06-08 13:01:20
	1	Accept	Taiwan	Asia		2012-02-15 09:25:18
	1	Accept	Japan	Asia		2011-12-29 09:28:42
	1	Accept	Sweden	Europe		2012-01-05 09:50:30
	1	Accept	Germany	Europe		2011-12-08 09:52:10
	1	Accept	Denmark	Europe		2011-11-24 09:58:46
	1	Accept	Germany	Europe		2011-12-13 10:17:40
	1	Accept	Taiwan	Asia		2012-06-01 11:30:43
	1	Accept	Taiwan	Asia		2011-11-04 11:29:49
	1	Accept	Germany	Europe		2011-10-21 11:43:37
	1	Accept	United States	North America		2012-02-28 11:32:09
	1	Accept	Japan	Asia		2012-02-20 11:47:54
	1	Accept	United States	North America		2011-11-17 05:45:05
	1	Accept	Japan	Asia		2012-02-07 09:10:44
	1	Accept	United States	North America		2011-10-11 10:23:03
	1	Accept	China	Asia		2012-03-19 11:07:02
	1	Accept	Germany	Europe		2011-11-17 06:38:30
	1	Accept	China	Asia		2012-01-04 09:01:24
	1	Accept	Netherlands	Europe		2011-12-21 10:39:21
	1	Accept	Korea, Republic of	Asia		2011-11-10 07:57:01
	1	Accept	Finland	Europe		2012-03-05 10:54:29
	1	Accept	France	Europe		2012-04-13 11:25:22
	1	Accept	Canada	North America		2012-01-05 09:46:46
	1	Accept	Korea, Republic of	Asia		2012-02-01 12:20:33
	1	Accept	United States	North America		2012-03-13 12:42:53
	1	Accept	United States	North America		2012-02-08 12:05:54
	1	Accept	United Kingdom of Great Britain and Northern Ireland	Europe		2011-11-10 06:59:22
	1	Accept	Japan	Asia		2012-02-14 09:40:19
	1	Accept	Korea, Republic of	Asia		2011-12-09 08:07:14
	1	Accept	China	Asia		2012-03-20 12:40:46
	1	Accept	China	Asia		2011-12-29 09:41:39
	1	Accept	Germany	Europe		2011-12-16 06:47:13
	1	Accept	United States	North America		2012-03-07 12:36:27
	1	Accept	Italy	Europe		2011-11-17 08:18:25
	1	Accept	Canada	North America		2011-10-31 10:27:24
	1	Accept	Japan	Asia		2012-06-28 09:35:58
	1	Accept	Canada	North America		2012-06-14 11:27:37
	1	Accept	Italy	Europe		2012-02-23 12:10:43
	1	Accept	Korea, Republic of	Asia		2012-02-13 11:17:21
	1	Accept	Denmark	Europe		2012-01-05 09:56:21
	1	Accept	United Kingdom of Great Britain and Northern Ireland	Europe		2011-11-24 10:03:37
	1	Accept	United States	North America		2012-03-15 12:09:52
	1	Accept	Japan	Asia		2012-01-30 08:25:24
	1	Accept	Germany	Europe		2011-12-29 09:48:05
	1	Accept	Germany	Europe		2012-05-16 10:28:01
	1	Accept	Denmark	Europe		2012-03-19 11:03:53
	1	Accept	Spain	Europe		2012-01-11 13:17:18
	1	Accept	Poland	Europe		2012-02-13 11:08:11
	1	Accept	United States	North America		2012-02-24 09:32:35
	1	Accept	United States	North America		2011-12-23 09:59:40
	1	Accept	United States	North America		2011-12-09 08:12:43
	1	Accept	Germany	Europe		2012-03-19 11:00:00
	1	Accept	Finland	Europe		2012-01-12 12:46:41
	1	Accept	Korea, Republic of	Asia		2012-02-09 10:44:12
	1	Accept	China	Asia		2012-04-26 10:54:40
	1	Accept	United Kingdom of Great Britain and Northern Ireland	Europe		2012-01-05 10:02:02
	1	Accept	France	Europe		2012-07-11 11:17:13
	1	Accept	Mexico	South America		2012-02-09 10:47:49
	1	Accept	China	Asia		2012-02-13 11:04:23
	1	Accept	China	Asia		2012-04-23 11:22:20
	1	Accept	Netherlands	Europe		2012-05-03 10:27:14
	1	Accept	Korea, Republic of	Asia		2012-01-05 10:06:32
	1	Accept	Canada	North America		2012-02-09 10:51:29
	1	Accept	Japan	Asia		2012-03-13 12:39:57
	1	Accept	United States	North America		2012-02-14 09:35:34
	1	Accept	China	Asia		2012-03-13 12:36:06
	1	Accept	Australia	Oceania		2012-02-06 11:49:07
	1	Accept	Sweden	Europe		2012-02-01 12:24:11
	1	Accept	Germany	Europe		2012-04-16 07:31:24
	1	Accept	Germany	Europe		2011-12-23 05:20:03
	1	Accept	Netherlands	Europe		2012-01-27 07:37:57
	1	Accept	France	Europe		2012-04-05 09:45:16
	1	Accept	Spain	Europe		2012-08-23 05:12:24
	1	Accept	United States	North America		2012-03-20 12:36:28
	1	Accept	Greece	Europe		2012-02-16 12:18:55
	1	Accept	China	Asia		2012-05-14 11:23:02
	1	Accept	Czech Republic	Europe		2012-03-06 11:50:43
	1	Accept	Denmark	Europe		2012-01-05 10:10:47
	1	Accept	United States	North America		2012-01-27 07:25:26
	1	Accept	Germany	Europe		2012-02-03 11:05:09
	1	Accept	Germany	Europe		2012-02-07 09:18:23
	1	Accept	Germany	Europe		2012-06-14 11:33:13
	1	Accept	Japan	Asia		2012-05-10 11:14:38
	1	Accept	Ireland	Europe		2012-01-12 12:49:38
	1	Accept	Denmark	Europe		2012-01-20 08:32:58
	1	Accept	Canada	North America		2012-06-01 11:41:01
	1	Accept	China	Asia		2011-12-02 10:14:10
	1	Accept	Germany	Europe		2012-03-27 11:04:44
	1	Accept	Norway	Europe		2012-03-28 08:51:47
	1	Accept	Canada	North America		2012-01-09 10:41:26
	1	Accept	United Kingdom of Great Britain and Northern Ireland	Europe		2012-03-27 11:01:41
	1	Accept	United States	North America		2012-05-08 10:00:58
	1	Accept	China	Asia		2012-05-16 10:41:53
	1	Accept	Canada	North America		2012-04-13 11:22:30
	1	Accept	United States	North America		2012-03-01 11:21:31
	1	Accept	United States	North America		2012-01-27 08:00:37
	1	Accept	Germany	Europe		2012-01-11 13:20:44
	1	Accept	United States	North America		2012-06-05 10:56:12
	1	Accept	China	Asia		2012-01-24 06:44:56
	1	Accept	United States	North America		2012-02-16 12:15:13
	1	Accept	Japan	Asia		2012-02-08 12:09:25
	1	Accept	United States	North America		2012-03-27 10:57:21
	1	Accept	Germany	Europe		2012-08-02 10:59:43
	1	Accept	United Kingdom of Great Britain and Northern Ireland	Europe		2012-05-10 11:38:25
	1	Accept	India	Asia		2012-05-31 12:06:26
	1	Accept	Netherlands	Europe		2012-02-29 09:53:14
	1	Accept	Germany	Europe		2012-05-31 12:16:50
	1	Accept	Germany	Europe		2012-04-23 11:19:14
	1	Accept	China	Asia		2012-05-30 12:38:21
	1	Accept	India	Asia		2012-06-25 11:35:13
	1	Accept	Denmark	Europe		2012-02-29 09:48:37
	1	Accept	Japan	Asia		2012-04-16 07:28:01
	1	Accept	Egypt	Africa		2012-02-20 11:45:32
	1	Accept	Sweden	Europe		2012-02-20 11:41:44
	1	Accept	Germany	Europe		2011-12-23 05:23:56
	1	Accept	Taiwan	Asia		2012-04-23 11:15:11
	1	Accept	China	Asia		2012-03-28 08:47:39
	1	Accept	France	Europe		2012-01-27 07:50:40
	1	Accept	United States	North America		2012-02-24 09:29:26
	1	Accept	Netherlands	Europe		2012-02-24 09:24:56
	1	Accept	Germany	Europe		2012-04-11 12:32:13
	1	Accept	Germany	Europe		2011-12-09 08:17:13
	1	Accept	France	Europe		2012-04-17 11:09:19
	1	Accept	France	Europe		2012-03-30 10:03:06
	1	Accept	New Zealand	Oceania		2012-02-23 12:14:39
	1	Accept	United States	North America		2012-07-10 11:01:48
	1	Accept	United States	North America		2012-05-10 11:19:24
	1	Accept	United States	North America		2012-08-31 10:45:51
	1	Accept	Canada	North America		2012-02-20 11:38:15
	1	Accept	United States	North America		2012-02-20 11:32:11
	1	Accept	United States	North America		2012-04-05 09:39:03
	1	Accept	Israel	Asia		2012-02-21 10:22:58
	1	Accept	China	Asia		2012-07-19 12:42:29
	1	Accept	United States	North America		2012-01-24 07:26:02
	1	Accept	Austria	Europe		2012-06-06 10:08:49
	1	Accept	China	Asia		2012-03-15 12:05:57
	1	Accept	United States	North America		2012-01-16 10:15:15
	1	Accept	Germany	Europe		2012-09-24 11:08:43
	1	Accept	Denmark	Europe		2012-05-10 11:25:41
	1	Accept	Sweden	Europe		2012-03-28 08:43:46
	1	Accept	Denmark	Europe		2012-04-11 12:27:50
	1	Accept	Japan	Asia		2012-03-29 12:22:53
	1	Accept	United Kingdom of Great Britain and Northern Ireland	Europe		2012-07-09 11:25:41
	1	Accept	Denmark	Europe		2012-07-18 13:00:56
	1	Accept	Nigeria	Africa		2012-02-24 09:17:19
	1	Accept	China	Asia		2012-05-16 10:33:42
	1	Accept	Canada	North America		2012-05-23 10:48:57
	1	Accept	Japan	Asia		2012-03-23 10:41:26
	1	Accept	Japan	Asia		2012-05-31 12:23:13
	1	Accept	Bulgaria	Europe		2012-01-16 10:25:21
	1	Accept	Portugal	Europe		2012-01-27 07:10:30
	1	Accept	Japan	Asia		2012-08-07 04:16:01
	1	Accept	France	Europe		2012-04-12 09:00:45
	1	Accept	China	Asia		2012-05-03 10:23:38
	1	Accept	Finland	Europe		2012-03-20 12:31:11
	1	Accept	United Kingdom of Great Britain and Northern Ireland	Europe		2012-04-13 11:18:20
	1	Accept	Canada	North America		2012-03-12 11:11:47
	1	Accept	United States	North America		2012-07-06 10:34:04
	1	Accept	United Kingdom of Great Britain and Northern Ireland	Europe		2012-07-06 10:41:13
	1	Accept	Canada	North America		2012-04-03 11:17:36
	1	Accept	Denmark	Europe		2012-04-18 10:11:36
	1	Accept	Iran, Islamic Republic of	Asia		2012-05-10 11:31:37
	1	Accept	Canada	North America		2012-05-10 10:58:09
	1	Accept	China	Asia		2012-06-08 12:56:33
	1	Accept	Belgium	Europe		2012-06-20 12:24:48
	1	Accept	Japan	Asia		2012-10-05 10:09:02
	1	Accept	United Kingdom of Great Britain and Northern Ireland	Europe		2012-03-08 10:25:31
	1	Accept	United States	North America		2012-04-17 11:06:01
	1	Accept	Belgium	Europe		2012-03-23 10:37:30
	1	Accept	Sweden	Europe		2012-03-19 10:56:07
	1	Accept	Japan	Asia		2012-01-16 11:16:15
	1	Accept	France	Europe		2012-03-09 09:34:35
	1	Accept	Australia	Oceania		2012-01-16 10:30:06
	1	Accept	Japan	Asia		2012-06-01 11:45:22
	1	Accept	Denmark	Europe		2012-04-10 11:51:30
	1	Accept	Taiwan	Asia		2012-03-22 11:53:04
	1	Accept	Canada	North America		2012-07-10 11:05:41
	1	Accept	Japan	Asia		2012-06-01 11:50:00
	1	Accept	Germany	Europe		2012-04-03 11:14:09
	1	Accept	Japan	Asia		2012-05-23 10:55:28
	1	Accept	Japan	Asia		2012-05-21 11:56:00
	1	Accept	Korea, Republic of	Asia		2012-04-10 11:45:12
	1	Accept	China	Asia		2012-02-27 12:26:17
	1	Accept	Ireland	Europe		2012-04-05 09:34:42
	1	Accept	Brazil	South America		2012-08-16 08:09:31
	1	Accept	Portugal	Europe		2012-06-11 10:42:39
	1	Accept	France	Europe		2012-03-22 11:49:13
	1	Accept	Germany	Europe		2012-03-29 12:19:34
	1	Accept	Germany	Europe		2012-03-06 03:43:54
	1	Accept	Mexico	South America		2012-03-02 10:36:28
	1	Accept	Germany	Europe		2012-01-30 07:44:34
	1	Accept	Japan	Asia		2012-06-14 11:36:52
	1	Accept	Denmark	Europe		2012-04-23 11:12:02
	1	Accept	Czech Republic	Europe		2012-07-06 10:50:35
	1	Accept	Sweden	Europe		2012-04-24 09:55:14
	1	Accept	Germany	Europe		2012-04-25 10:36:09
	1	Accept	Finland	Europe		2012-07-23 12:26:07
	1	Accept	Japan	Asia		2012-05-18 09:32:34
	1	Accept	United States	North America		2012-09-28 10:13:10
	1	Accept	Japan	Asia		2012-06-11 10:47:12
	1	Accept	France	Europe		2012-07-23 12:29:55
	1	Accept	Germany	Europe		2012-03-05 10:45:51
	1	Accept	United States	North America		2012-08-14 08:27:27
	1	Accept	Iceland	Europe		2012-02-01 12:29:18
	1	Accept	United States	North America		2012-04-13 11:15:32
	1	Accept	France	Europe		2012-09-03 10:36:02
	1	Accept	France	Europe		2012-05-24 11:32:46
	1	Accept	Chile	South America		2012-05-21 11:44:10
	1	Accept	United States	North America		2012-08-07 03:54:23
	1	Accept	United States	North America		2012-07-31 12:21:00
	1	Accept	Greece	Europe		2012-02-27 12:22:31
	1	Accept	Germany	Europe		2012-03-06 11:46:03
	1	Accept	Czech Republic	Europe		2012-07-18 13:05:04
	1	Accept	Australia	Oceania		2012-04-24 09:52:01
	1	Accept	France	Europe		2012-07-18 13:08:57
	1	Accept	Japan	Asia		2012-05-08 10:06:24
	1	Accept	Germany	Europe		2012-09-10 11:40:47
	1	Accept	Germany	Europe		2012-05-21 11:49:15
	1	Accept	Denmark	Europe		2012-07-04 09:59:25
	1	Accept	Germany	Europe		2012-07-06 10:56:33
	1	Accept	China	Asia		2012-10-29 11:57:21
	1	Accept	China	Asia		2012-09-05 10:32:33
	1	Accept	Germany	Europe		2012-05-07 04:55:15
	1	Accept	China	Asia		2012-04-23 11:08:16
	1	Accept	Germany	Europe		2012-07-02 11:50:58
	1	Accept	Mexico	South America		2012-07-18 13:15:22
	1	Accept	China	Asia		2012-07-06 11:01:31
	1	Accept	United Kingdom of Great Britain and Northern Ireland	Europe		2012-06-11 10:51:25
	1	Accept	Poland	Europe		2012-04-05 09:30:47
	1	Accept	China	Asia		2012-05-30 12:44:22
	1	Accept	United Kingdom of Great Britain and Northern Ireland	Europe		2013-04-05 11:12:23
	1	Accept	Denmark	Europe		2012-04-13 11:12:31
	1	Accept	Japan	Asia		2012-07-18 13:21:03
	1	Accept	Italy	Europe		2012-04-23 11:03:33
	1	Accept	United States	North America		2012-10-10 10:53:20
	1	Accept	Ireland	Europe		2012-04-11 12:36:21
	1	Accept	United Kingdom of Great Britain and Northern Ireland	Europe		2012-06-11 10:55:27
	1	Accept	Denmark	Europe		2012-07-10 10:54:16
	1	Accept	United States	North America		2012-03-15 12:02:13
	1	Accept	United States	North America		2012-03-07 12:31:36
	1	Accept	China	Asia		2012-05-07 05:03:33
	1	Accept	China	Asia		2012-03-14 12:53:12
	1	Accept	United States	North America		2012-04-25 10:32:57
	1	Accept	Belgium	Europe		2012-05-08 10:11:48
	1	Accept	Germany	Europe		2012-05-10 10:52:41
	1	Accept	Italy	Europe		2012-05-30 12:47:53
	1	Accept	Taiwan	Asia		2012-07-31 09:00:32
	1	Accept	Netherlands	Europe		2012-10-25 07:45:13
	1	Accept	United Kingdom of Great Britain and Northern Ireland	Europe		2012-08-13 06:45:37
	1	Accept	Canada	North America		2012-07-31 08:01:35
	1	Accept	Germany	Europe		2012-04-26 10:48:52
	1	Accept	United States	North America		2012-04-13 11:08:23
	1	Accept	Singapore	Asia		2012-05-14 11:42:28
	1	Accept	Spain	Europe		2012-06-22 09:59:32
	1	Accept	Germany	Europe		2012-08-03 11:39:41
	1	Accept	France	Europe		2012-06-25 11:41:02
	1	Accept	China	Asia		2012-07-18 13:28:34
	1	Accept	United States	North America		2012-04-23 10:17:22
	1	Accept	France	Europe		2012-03-05 10:40:21
	1	Accept	Switzerland	Europe		2012-03-06 11:40:17
	1	Accept	China	Asia		2012-06-28 09:48:34
	1	Accept	Denmark	Europe		2012-07-31 12:24:46
	1	Accept	Germany	Europe		2012-11-07 11:21:58
	1	Accept	United States	North America		2012-09-28 10:18:58
	1	Accept	Japan	Asia		2012-05-30 12:54:16
	1	Accept	Netherlands	Europe		2012-05-10 11:02:03
	1	Accept	Korea, Republic of	Asia		2012-05-03 10:18:14
	1	Accept	Germany	Europe		2012-03-14 12:51:19
	1	Accept	United States	North America		2012-03-07 12:11:21
	1	Accept	France	Europe		2013-01-23 09:10:59
	1	Accept	Finland	Europe		2012-05-14 11:49:28
	1	Accept	China	Asia		2012-08-16 07:53:56
	1	Accept	India	Asia		2012-12-03 04:41:36
	1	Accept	United Kingdom of Great Britain and Northern Ireland	Europe		2012-05-23 11:04:52
	1	Accept	Italy	Europe		2012-07-18 13:40:05
	1	Accept	Germany	Europe		2012-08-06 07:49:15
	1	Accept	Italy	Europe		2012-12-05 07:18:56
	1	Accept	Denmark	Europe		2012-07-24 10:04:37
	1	Accept	United Kingdom of Great Britain and Northern Ireland	Europe		2012-05-30 12:58:48
	1	Accept	China	Asia		2012-08-14 03:50:18
	1	Accept	China	Asia		2012-05-30 13:02:46
	1	Accept	Canada	North America		2012-07-23 12:35:24
	1	Accept	Denmark	Europe		2012-04-23 11:33:55
	1	Accept	United States	North America		2012-05-30 13:06:42
	1	Accept	Germany	Europe		2012-06-14 11:43:14
	1	Accept	Greece	Europe		2012-08-14 03:57:05
	1	Accept	Japan	Asia		2012-09-25 10:06:39
	1	Accept	Germany	Europe		2012-07-31 12:29:01
	1	Accept	Netherlands	Europe		2012-09-10 11:49:34
	1	Accept	Belgium	Europe		2012-10-10 10:57:05
	1	Accept	Korea, Republic of	Asia		2012-07-02 11:54:56
	1	Accept	Netherlands	Europe		2012-06-11 10:58:58
	1	Accept	Argentina	South America		2012-08-31 10:50:06
	1	Accept	Germany	Europe		2012-08-14 08:04:17
	1	Accept	Spain	Europe		2012-06-01 11:54:36
	1	Accept	United States	North America		2012-06-11 11:02:35
	1	Accept	Singapore	Asia		2012-09-07 10:25:11
	1	Accept	Denmark	Europe		2012-09-17 10:43:14
	1	Accept	China	Asia		2012-07-31 08:49:39
	1	Accept	Italy	Europe		2012-09-03 10:39:22
	1	Accept	Australia	Oceania		2012-11-16 08:58:15
	1	Accept	United Kingdom of Great Britain and Northern Ireland	Europe		2012-06-19 08:30:09
	1	Accept	Sweden	Europe		2012-07-18 13:43:50
	1	Accept	Japan	Asia		2012-09-24 11:12:24
	1	Accept	Belgium	Europe		2012-07-19 12:46:05
	1	Accept	Denmark	Europe		2012-06-21 10:19:07
	1	Accept	France	Europe		2012-11-05 11:58:03
	1	Accept	Spain	Europe		2012-09-18 09:41:10
	1	Accept	France	Europe		2012-05-31 12:26:51
	1	Accept	Australia	Oceania		2012-06-14 11:48:34
	1	Accept	Canada	North America		2012-09-25 10:11:16
	1	Accept	United States	North America		2012-09-14 09:35:11
	1	Accept	Italy	Europe		2012-07-04 10:03:33
	1	Accept	United States	North America		2012-08-09 08:52:17
	1	Accept	China	Asia		2012-08-07 05:16:29
	1	Accept	China	Asia		2012-09-10 11:53:16
	1	Accept	Germany	Europe		2012-04-24 09:48:05
	1	Accept	China	Asia		2012-10-18 10:37:23
	1	Accept	Japan	Asia		2012-07-10 11:15:20
	1	Accept	United States	North America		2012-06-28 10:02:53
	1	Accept	France	Europe		2012-09-03 10:46:15
	1	Accept	France	Europe		2012-08-09 09:23:46
	1	Accept	France	Europe		2012-09-10 11:59:04
	1	Accept	Norway	Europe		2012-07-02 11:58:32
	1	Accept	China	Asia		2012-06-20 12:34:25
	1	Accept	Costa Rica	South America		2012-06-26 10:31:04
	1	Accept	Finland	Europe		2012-06-19 08:36:14
	1	Accept	Germany	Europe		2012-06-25 11:45:36
	1	Accept	United States	North America		2012-06-20 12:45:03
	1	Accept	Japan	Asia		2012-05-30 13:09:55
	1	Accept	Germany	Europe		2012-09-03 10:52:26
	1	Accept	Germany	Europe		2012-07-31 12:32:57
	1	Accept	Canada	North America		2012-12-17 12:41:25
	1	Accept	Belgium	Europe		2012-07-06 11:08:55
	1	Accept	Canada	North America		2012-06-11 11:12:19
	1	Accept	United Kingdom of Great Britain and Northern Ireland	Europe		2012-07-18 13:49:14
	1	Accept	Japan	Asia		2012-08-24 07:35:29
	1	Accept	China	Asia		2012-12-20 10:10:47
	1	Accept	Germany	Europe		2012-10-05 10:12:40
	1	Accept	India	Asia		2012-07-25 12:01:04
	1	Accept	Finland	Europe		2012-08-31 10:57:20
	1	Accept	Japan	Asia		2012-07-09 11:29:40
	1	Accept	Germany	Europe		2012-08-31 11:00:44
	1	Accept	United States	North America		2013-01-02 12:01:27
	1	Accept	Switzerland	Europe		2012-06-28 10:05:52
	1	Accept	Canada	North America		2012-10-19 09:19:37
	1	Accept	France	Europe		2012-07-18 13:56:14
	1	Accept	United States	North America		2012-10-05 10:17:39
	1	Accept	China	Asia		2012-06-28 10:12:18
	1	Accept	Korea, Republic of	Asia		2012-07-02 12:03:17
	1	Accept	United States	North America		2012-07-06 11:13:42
	1	Accept	Japan	Asia		2012-09-24 11:16:14
	1	Accept	United States	North America		2012-05-18 09:39:31
	1	Accept	Norway	Europe		2013-03-01 07:36:29
	1	Accept	Germany	Europe		2012-06-08 12:46:32
	1	Accept	Korea, Republic of	Asia		2012-08-21 11:13:59
	1	Accept	Germany	Europe		2012-06-28 10:18:48
	1	Accept	China	Asia		2012-05-10 11:08:55
	1	Accept	Italy	Europe		2012-08-13 06:53:56
	1	Accept	Italy	Europe		2012-07-12 10:45:02
	1	Accept	Germany	Europe		2012-09-12 09:27:49
	1	Accept	Denmark	Europe		2012-06-14 11:51:49
	1	Accept	Canada	North America		2012-07-06 11:17:33
	1	Accept	Japan	Asia		2012-05-16 10:49:39
	1	Accept	United States	North America		2012-07-31 12:38:13
	1	Accept	Spain	Europe		2012-08-07 04:04:46
	1	Accept	Germany	Europe		2012-08-14 08:12:13
	1	Accept	Canada	North America		2012-09-11 10:49:14
	1	Accept	United States	North America		2012-11-07 11:24:06
	1	Accept	United States	North America		2012-08-24 07:39:30
	1	Accept	China	Asia		2012-05-18 09:46:51
	1	Accept	Taiwan	Asia		2012-09-13 11:06:42
	1	Accept	Israel	Asia		2012-08-23 05:16:32
	1	Accept	France	Europe		2012-09-13 11:10:35
	1	Accept	Netherlands	Europe		2012-08-09 09:13:21
	1	Accept	Netherlands	Europe		2012-08-14 08:20:00
	1	Accept	Spain	Europe		2012-08-09 09:36:06
	1	Accept	China	Asia		2012-09-03 10:55:22
	1	Accept	New Zealand	Oceania		2012-08-17 05:15:28
	1	Accept	Australia	Oceania		2012-08-16 07:46:22
	1	Accept	Czech Republic	Europe		2012-10-05 10:21:35
	1	Accept	Taiwan	Asia		2012-08-23 05:21:09
	1	Accept	China	Asia		2012-07-26 11:15:23
	1	Accept	France	Europe		2013-03-07 10:17:40
	1	Accept	Australia	Oceania		2012-11-07 11:29:07
	1	Accept	Norway	Europe		2012-08-17 04:59:33
	1	Accept	Finland	Europe		2012-08-31 11:04:01
	1	Accept	Japan	Asia		2012-09-10 12:07:06
	1	Accept	Netherlands	Europe		2012-07-18 13:50:25
	1	Accept	Argentina	South America		2012-08-31 10:53:44
	1	Accept	United States	North America		2012-08-24 07:43:57
	1	Accept	Norway	Europe		2012-09-03 11:06:23
	1	Accept	United States	North America		2012-11-13 09:19:27
	1	Accept	Japan	Asia		2012-08-16 08:01:40
	1	Accept	Italy	Europe		2012-10-29 12:02:06
	1	Accept	United States	North America		2012-08-16 08:16:59
	1	Accept	Germany	Europe		2012-09-03 10:58:36
	1	Accept	China	Asia		2012-07-12 10:54:58
	1	Accept	Germany	Europe		2012-10-01 09:35:29
	1	Accept	United States	North America		2012-12-17 12:17:54
	1	Accept	Finland	Europe		2012-11-12 11:28:01
	1	Accept	United States	North America		2012-09-10 12:10:10
	1	Accept	United States	North America		2012-12-03 07:38:04
	1	Accept	Australia	Oceania		2012-09-07 10:28:28
	1	Accept	France	Europe		2012-07-25 12:05:54
	1	Accept	Belgium	Europe		2012-07-26 11:28:41
	1	Accept	Denmark	Europe		2012-09-17 10:47:02
	1	Accept	Canada	North America		2012-07-02 12:07:57
	1	Accept	China	Asia		2012-10-05 10:24:52
	1	Accept	Japan	Asia		2012-10-29 12:05:30
	1	Accept	Korea, Republic of	Asia		2012-11-08 11:54:59
	1	Accept	Germany	Europe		2012-08-03 12:02:13
	1	Accept	Italy	Europe		2012-11-07 11:35:06
	1	Accept	Ireland	Europe		2013-02-12 07:08:32
	1	Accept	China	Asia		2013-01-21 10:50:26
	1	Accept	China	Asia		2013-01-08 09:40:55
	1	Accept	Denmark	Europe		2012-07-06 11:20:59
	1	Accept	Denmark	Europe		2012-10-05 10:28:45
	1	Accept	Denmark	Europe		2012-10-29 12:08:31
	1	Accept	Mozambique	Africa		2012-06-18 09:49:38
	1	Accept	Bulgaria	Europe		2012-08-09 08:34:59
	1	Accept	Norway	Europe		2012-07-06 11:24:35
	1	Accept	Germany	Europe		2012-11-21 08:38:35
	1	Accept	Estonia	Europe		2012-11-19 10:24:37
	1	Accept	France	Europe		2012-08-27 10:10:03
	1	Accept	Germany	Europe		2012-07-20 11:35:08
	1	Accept	United States	North America		2012-09-24 11:20:02
	1	Accept	Japan	Asia		2012-10-17 08:36:05
	1	Accept	Sweden	Europe		2012-09-13 11:15:16
	1	Accept	Germany	Europe		2012-09-25 10:15:05
	1	Accept	Italy	Europe		2012-11-02 09:33:01
	1	Accept	Japan	Asia		2013-01-04 09:32:42
	1	Accept	United States	North America		2012-07-31 12:42:46
	1	Accept	United States	North America		2012-09-10 12:13:46
	1	Accept	Belgium	Europe		2012-12-06 06:11:53
	1	Accept	Japan	Asia		2013-01-08 09:45:25
	1	Accept	Korea, Republic of	Asia		2012-09-05 10:36:46
	1	Accept	France	Europe		2012-07-06 11:28:11
	1	Accept	Germany	Europe		2012-07-26 11:17:25
	1	Accept	Germany	Europe		2012-10-29 12:12:24
	1	Accept	Germany	Europe		2013-01-14 08:11:18
	1	Accept	Czech Republic	Europe		2012-09-17 10:53:22
	1	Accept	Italy	Europe		2013-04-23 08:13:17
	1	Accept	Germany	Europe		2012-09-19 12:49:51
	1	Accept	Belgium	Europe		2012-09-11 10:52:33
	1	Accept	Japan	Asia		2012-11-07 11:42:28
	1	Accept	Germany	Europe		2013-02-28 10:56:28
	1	Accept	Italy	Europe		2012-08-31 11:07:26
	1	Accept	Finland	Europe		2012-08-31 11:15:23
	1	Accept	United States	North America		2012-07-02 12:11:31
	1	Accept	Switzerland	Europe		2012-08-17 05:06:55
	1	Accept	Netherlands	Europe		2012-11-07 11:38:47
	1	Accept	United States	North America		2012-08-09 09:05:02
	1	Accept	Netherlands	Europe		2012-12-28 06:36:08
	1	Accept	United States	North America		2012-08-07 04:59:58
	1	Accept	United States	North America		2012-08-23 05:29:40
	1	Accept	Norway	Europe		2012-09-05 10:40:44
	1	Accept	Denmark	Europe		2012-07-06 11:33:55
	1	Accept	United States	North America		2012-12-13 07:00:56
	1	Accept	Korea, Republic of	Asia		2012-10-31 11:29:25
	1	Accept	Taiwan	Asia		2013-01-09 10:12:11
	1	Accept	Austria	Europe		2012-08-23 05:43:26
	1	Accept	Japan	Asia		2012-11-12 11:31:37
	1	Accept	Japan	Asia		2012-11-15 10:07:45
	1	Accept	Netherlands	Europe		2013-01-24 08:49:52
	1	Accept	United States	North America		2012-08-23 05:38:52
	1	Accept	France	Europe		2012-12-17 12:26:36
	1	Accept	Singapore	Asia		2012-09-17 10:56:46
	1	Accept	Argentina	South America		2012-09-24 11:24:03
	1	Accept	China	Asia		2012-08-21 11:18:07
	1	Accept	Australia	Oceania		2012-10-29 12:15:19
	1	Accept	Japan	Asia		2012-11-15 10:12:35
	1	Accept	Greece	Europe		2012-09-10 12:24:31
	1	Accept	Australia	Oceania		2012-09-26 11:29:44
	1	Accept	Netherlands	Europe		2012-08-23 05:33:50
	1	Accept	Korea, Republic of	Asia		2013-02-08 13:02:24
	1	Accept	China	Asia		2012-09-10 12:30:05
	1	Accept	China	Asia		2013-01-09 10:19:03
	1	Accept	Italy	Europe		2012-10-10 11:00:49
	1	Accept	Canada	North America		2012-12-17 12:30:44
	1	Accept	United States	North America		2012-09-04 06:39:39
	1	Accept	Canada	North America		2012-11-22 12:03:24
	1	Accept	France	Europe		2013-01-02 12:05:22
	1	Accept	Canada	North America		2012-08-21 11:21:53
	1	Accept	Belgium	Europe		2012-10-15 10:33:10
	1	Accept	Sweden	Europe		2013-02-27 09:40:57
	1	Accept	Mexico	South America		2012-07-26 11:23:12
	1	Accept	Japan	Asia		2013-01-29 11:03:07
	1	Accept	Italy	Europe		2013-01-03 08:32:41
	1	Accept	Germany	Europe		2012-08-09 08:58:25
	1	Accept	United States	North America		2013-03-05 10:48:49
	1	Accept	Belgium	Europe		2013-01-02 12:09:27
	1	Accept	Germany	Europe		2012-08-02 10:55:13
	1	Accept	Austria	Europe		2012-11-14 11:14:28
	1	Accept	Germany	Europe		2012-09-13 11:18:22
	1	Accept	Mexico	South America		2012-11-12 11:34:54
	1	Accept	United Kingdom of Great Britain and Northern Ireland	Europe		2012-11-19 10:29:22
	1	Accept	Croatia	Europe		2012-10-10 11:07:51
	1	Accept	China	Asia		2012-12-13 08:47:05
	1	Accept	Finland	Europe		2012-11-02 09:36:43
	1	Accept	Germany	Europe		2012-08-07 05:10:38
	1	Accept	United States	North America		2012-09-20 11:32:38
	1	Accept	Australia	Oceania		2012-12-03 07:45:58
	1	Accept	France	Europe		2012-08-16 08:27:49
	1	Accept	Canada	North America		2012-08-03 09:05:30
	1	Accept	Japan	Asia		2013-01-30 09:49:58
	1	Accept	Spain	Europe		2012-12-18 11:09:24
	1	Accept	Italy	Europe		2013-01-23 09:20:33
	1	Accept	Iran, Islamic Republic of	Asia		2012-11-02 09:40:11
	1	Accept	China	Asia		2012-11-12 11:41:04
	1	Accept	France	Europe		2012-12-06 07:48:13
	1	Accept	United Kingdom of Great Britain and Northern Ireland	Europe		2012-09-03 05:53:20
	1	Accept	Germany	Europe		2012-10-01 09:38:57
	1	Accept	United States	North America		2013-06-20 11:32:33
	1	Accept	Japan	Asia		2012-11-22 12:08:49
	1	Accept	Italy	Europe		2013-01-09 10:23:20
	1	Accept	Australia	Oceania		2012-10-17 08:43:04
	1	Accept	United States	North America		2013-02-14 09:03:29
	1	Accept	Denmark	Europe		2012-10-10 11:03:46
	1	Accept	China	Asia		2012-11-27 08:46:08
	1	Accept	Canada	North America		2013-01-21 10:53:57
	1	Accept	Norway	Europe		2013-01-29 11:06:55
	1	Accept	Denmark	Europe		2012-09-28 10:23:21
	1	Accept	United Kingdom of Great Britain and Northern Ireland	Europe		2012-08-16 08:23:38
	1	Accept	Spain	Europe		2013-01-23 09:27:23
	1	Accept	Germany	Europe		2012-08-23 05:48:41
	1	Accept	China	Asia		2012-11-08 11:57:01
	1	Accept	Italy	Europe		2012-10-18 10:41:53
	1	Accept	Hungary	Europe		2013-01-04 09:37:22
	1	Accept	United Kingdom of Great Britain and Northern Ireland	Europe		2012-12-07 06:50:57
	1	Accept	China	Asia		2012-12-19 10:35:25
	1	Accept	China	Asia		2012-12-21 09:42:07
	1	Accept	Finland	Europe		2013-02-18 09:23:05
	1	Accept	Germany	Europe		2012-11-19 10:38:54
	1	Accept	China	Asia		2012-11-08 12:00:43
	1	Accept	Hungary	Europe		2013-01-02 12:14:10
	1	Accept	Greece	Europe		2013-02-07 10:40:36
	1	Accept	United States	North America		2012-11-26 09:23:12
	1	Accept	United States	North America		2013-03-12 10:20:54
	1	Accept	Netherlands	Europe		2012-11-29 10:46:10
	1	Accept	Canada	North America		2012-09-13 11:23:02
	1	Accept	China	Asia		2012-11-14 11:18:10
	1	Accept	Finland	Europe		2013-04-15 11:04:44
	1	Accept	United States	North America		2012-11-19 10:44:37
	1	Accept	Belgium	Europe		2013-01-21 10:58:04
	1	Accept	Germany	Europe		2013-01-08 09:48:30
	1	Accept	Germany	Europe		2013-01-02 12:26:19
	1	Accept	Japan	Asia		2012-12-27 10:36:07
	1	Accept	Netherlands	Europe		2012-10-10 11:11:40
	1	Accept	Italy	Europe		2012-12-07 06:57:27
	1	Accept	United Kingdom of Great Britain and Northern Ireland	Europe		2013-02-12 07:12:13
	1	Accept	Germany	Europe		2013-01-24 08:54:00
	1	Accept	Canada	North America		2012-10-25 07:51:25
	1	Accept	Australia	Oceania		2012-10-29 12:18:32
	1	Accept	Austria	Europe		2013-02-14 09:08:09
	1	Accept	Germany	Europe		2013-05-02 09:58:14
	1	Accept	China	Asia		2012-09-20 11:36:22
	1	Accept	Iran, Islamic Republic of	Asia		2013-01-08 09:53:54
	1	Accept	China	Asia		2012-12-13 07:07:18
	1	Accept	Norway	Europe		2013-01-04 09:41:52
	1	Accept	Germany	Europe		2012-10-05 10:34:19
	1	Accept	United States	North America		2013-05-17 09:59:32
	1	Accept	Korea, Republic of	Asia		2012-12-06 07:15:12
	1	Accept	Korea, Republic of	Asia		2013-04-09 11:11:52
	1	Accept	China	Asia		2013-05-02 10:06:39
	1	Accept	Germany	Europe		2013-01-21 11:01:46
	1	Accept	Italy	Europe		2012-10-12 06:55:27
	1	Accept	United States	North America		2012-12-06 05:12:31
	1	Accept	Canada	North America		2013-07-09 07:32:40
	1	Accept	Australia	Oceania		2012-12-10 08:50:17
	1	Accept	United States	North America		2013-01-07 12:53:19
	1	Accept	Japan	Asia		2013-01-28 10:59:40
	1	Accept	China	Asia		2012-09-13 11:26:04
	1	Accept	Italy	Europe		2012-09-19 12:56:04
	1	Accept	Sweden	Europe		2013-01-28 10:52:06
	1	Accept	China	Asia		2013-02-06 09:42:46
	1	Accept	Korea, Republic of	Asia		2013-01-08 09:58:35
	1	Accept	China	Asia		2012-11-12 11:37:57
	1	Accept	France	Europe		2012-11-26 09:28:26
	1	Accept	United States	North America		2013-04-30 09:59:47
	1	Accept	Canada	North America		2012-11-29 10:50:33
	1	Accept	United States	North America		2013-01-09 10:26:22
	1	Accept	China	Asia		2013-02-08 13:05:45
	1	Accept	Spain	Europe		2012-11-27 08:51:55
	1	Accept	United States	North America		2013-02-04 11:29:15
	1	Accept	United States	North America		2013-01-23 09:31:28
	1	Accept	France	Europe		2013-01-08 10:01:52
	1	Accept	France	Europe		2012-10-11 11:06:32
	1	Accept	Sweden	Europe		2012-12-21 09:49:08
	1	Accept	Netherlands	Europe		2013-03-04 11:05:31
	1	Accept	Italy	Europe		2013-01-08 10:08:49
	1	Accept	Japan	Asia		2013-02-07 10:45:02
	1	Accept	Korea, Republic of	Asia		2013-02-15 09:30:57
	1	Accept	Germany	Europe		2013-03-13 09:19:29
	1	Accept	Belgium	Europe		2012-10-15 10:36:26
	1	Accept	United States	North America		2012-12-18 11:13:45
	1	Accept	France	Europe		2013-02-04 11:32:29
	1	Accept	Colombia	South America		2012-12-13 04:43:28
	1	Accept	France	Europe		2013-07-12 10:08:52
	1	Accept	Germany	Europe		2013-03-15 11:15:06
	1	Accept	Australia	Oceania		2012-11-12 11:45:12
	1	Accept	Taiwan	Asia		2013-02-21 09:54:13
	1	Accept	Germany	Europe		2012-10-19 09:15:29
	1	Accept	Japan	Asia		2013-06-07 07:24:00
	1	Accept	Korea, Republic of	Asia		2012-12-06 05:20:49
	1	Accept	Spain	Europe		2013-04-17 10:36:29
	1	Accept	United States	North America		2013-02-04 11:35:31
	1	Accept	Norway	Europe		2013-01-10 10:17:10
	1	Accept	United States	North America		2013-10-22 11:09:37
	1	Accept	China	Asia		2013-02-22 10:55:25
	1	Accept	Germany	Europe		2013-01-03 08:43:51
	1	Accept	China	Asia		2012-10-17 08:46:50
	1	Accept	Italy	Europe		2013-03-13 09:24:56
	1	Accept	United Kingdom of Great Britain and Northern Ireland	Europe		2013-01-16 09:42:16
	1	Accept	China	Asia		2013-02-11 08:11:07
	1	Accept	Germany	Europe		2013-02-22 10:50:18
	1	Accept	Sweden	Europe		2013-02-20 10:49:29
	1	Accept	China	Asia		2013-01-03 08:49:00
	1	Accept	Denmark	Europe		2012-12-17 12:34:17
	1	Accept	Germany	Europe		2012-10-25 07:55:28
	1	Accept	Canada	North America		2013-02-20 10:54:04
	1	Accept	Taiwan	Asia		2013-03-28 05:27:07
	1	Accept	China	Asia		2013-02-14 09:11:38
	1	Accept	Germany	Europe		2013-03-12 10:24:47
	1	Accept	France	Europe		2013-01-24 08:58:08
	1	Accept	Greece	Europe		2013-01-09 10:30:01
	1	Accept	United States	North America		2013-01-14 08:16:15
	1	Accept	Norway	Europe		2012-12-06 06:50:57
	1	Accept	Ireland	Europe		2013-01-16 09:46:48
	1	Accept	Germany	Europe		2013-03-14 09:43:33
	1	Accept	Germany	Europe		2012-12-06 05:02:42
	1	Accept	United States	North America		2012-11-19 10:49:54
	1	Accept	Israel	Asia		2012-12-21 09:52:40
	1	Accept	India	Asia		2013-02-14 09:14:57
	1	Accept	Canada	North America		2013-02-07 10:49:24
	1	Accept	Japan	Asia		2013-01-21 11:05:43
	1	Accept	Australia	Oceania		2013-01-14 08:19:58
	1	Accept	Italy	Europe		2013-01-14 08:28:21
	1	Accept	Netherlands	Europe		2012-12-19 10:40:56
	1	Accept	China	Asia		2013-03-19 12:41:24
	1	Accept	Australia	Oceania		2012-11-29 10:55:30
	1	Accept	United States	North America		2013-01-14 08:32:06
	1	Accept	Finland	Europe		2013-02-27 09:32:32
	1	Accept	France	Europe		2013-03-07 10:22:42
	1	Accept	China	Asia		2013-01-24 09:05:03
	1	Accept	Korea, Republic of	Asia		2013-01-24 09:08:29
	1	Accept	Canada	North America		2013-02-01 05:36:59
	1	Accept	Italy	Europe		2012-11-29 10:58:24
	1	Accept	United States	North America		2013-05-07 10:26:22
	1	Accept	Austria	Europe		2012-12-17 12:37:31
	1	Accept	Italy	Europe		2013-03-28 13:13:10
	1	Accept	Japan	Asia		2013-05-22 10:52:48
	1	Accept	France	Europe		2013-01-21 11:08:45
	1	Accept	Germany	Europe		2012-12-13 07:13:09
	1	Accept	Sweden	Europe		2013-02-11 08:15:45
	1	Accept	Germany	Europe		2013-03-21 13:21:00
	1	Accept	Germany	Europe		2013-05-24 08:50:12
	1	Accept	Singapore	Asia		2012-12-18 11:16:27
	1	Accept	Germany	Europe		2013-03-25 10:49:32
	1	Accept	Japan	Asia		2013-03-28 05:33:32
	1	Accept	Canada	North America		2013-01-09 10:41:30
	1	Accept	Germany	Europe		2013-03-11 10:33:14
	1	Accept	Korea, Republic of	Asia		2013-04-03 11:47:52
	1	Accept	France	Europe		2013-03-22 09:24:04
	1	Accept	United Kingdom of Great Britain and Northern Ireland	Europe		2013-01-09 10:52:35
	1	Accept	United Kingdom of Great Britain and Northern Ireland	Europe		2013-01-09 10:55:57
	1	Accept	Germany	Europe		2013-02-26 09:29:40
	1	Accept	Sweden	Europe		2012-12-13 05:58:40
	1	Accept	Japan	Asia		2013-02-01 08:09:37
	1	Accept	Germany	Europe		2013-04-03 11:53:40
	1	Accept	Norway	Europe		2013-02-19 07:41:11
	1	Accept	United States	North America		2013-04-08 10:49:04
	1	Accept	Australia	Oceania		2012-12-13 05:47:47
	1	Accept	Taiwan	Asia		2012-12-10 08:22:28
	1	Accept	Netherlands	Europe		2013-02-26 09:33:07
	1	Accept	China	Asia		2013-02-19 07:44:42
	1	Accept	Netherlands	Europe		2013-01-02 12:29:40
	1	Accept	China	Asia		2013-02-28 10:52:45
	1	Accept	Hong Kong	Asia		2013-04-04 11:22:12
	1	Accept	Germany	Europe		2013-02-20 10:57:22
	1	Accept	China	Asia		2013-02-21 09:57:51
	1	Accept	United Kingdom of Great Britain and Northern Ireland	Europe		2013-04-09 11:15:45
	1	Accept	Germany	Europe		2013-04-03 11:59:04
	1	Accept	Germany	Europe		2013-06-07 07:30:35
	1	Accept	China	Asia		2013-04-15 11:16:07
	1	Accept	Italy	Europe		2013-04-05 11:08:30
	1	Accept	Denmark	Europe		2013-09-02 10:43:01
	1	Accept	United States	North America		2013-07-16 10:12:33
	1	Accept	Netherlands	Europe		2013-02-13 09:49:48
	1	Accept	United States	North America		2013-03-06 11:46:24
	1	Accept	China	Asia		2013-07-29 10:05:10
	1	Accept	Italy	Europe		2012-12-20 10:16:38
	1	Accept	China	Asia		2013-05-06 09:23:19
	1	Accept	Korea, Republic of	Asia		2013-01-09 10:58:29
	1	Accept	Spain	Europe		2012-12-13 05:30:12
	1	Accept	Germany	Europe		2013-04-11 10:51:29
	1	Accept	Hungary	Europe		2012-12-28 09:45:55
	1	Accept	China	Asia		2013-01-28 11:04:08
	1	Accept	Switzerland	Europe		2013-04-04 11:26:40
	1	Accept	Australia	Oceania		2013-02-11 08:19:11
	1	Accept	Norway	Europe		2013-04-24 11:27:19
	1	Accept	Italy	Europe		2013-05-06 09:27:00
	1	Accept	France	Europe		2013-12-06 06:15:41
	1	Accept	China	Asia		2013-03-20 11:36:39
	1	Accept	United States	North America		2013-04-23 08:20:51
	1	Accept	Germany	Europe		2013-04-29 12:10:54
	1	Accept	United Kingdom of Great Britain and Northern Ireland	Europe		2013-03-01 07:40:29
	1	Accept	United States	North America		2013-01-28 10:56:17
	1	Accept	Denmark	Europe		2013-01-29 11:09:59
	1	Accept	Denmark	Europe		2013-01-28 11:07:12
	1	Accept	United States	North America		2013-05-06 09:36:03
	1	Accept	Germany	Europe		2013-03-14 09:54:48
	1	Accept	United States	North America		2013-01-31 10:30:20
	1	Accept	United States	North America		2013-04-23 08:35:48
	1	Accept	Finland	Europe		2012-12-03 05:26:57
	1	Accept	Germany	Europe		2013-03-14 09:47:10
	1	Accept	United States	North America		2013-05-10 11:36:46
	1	Accept	Germany	Europe		2013-03-08 08:12:38
	1	Accept	Germany	Europe		2013-02-04 11:42:32
	1	Accept	United Kingdom of Great Britain and Northern Ireland	Europe		2013-05-28 11:57:14
	1	Accept	Taiwan	Asia		2013-02-21 10:01:57
	1	Accept	Japan	Asia		2013-01-16 10:01:37
	1	Accept	Japan	Asia		2013-06-03 08:11:45
	1	Accept	United States	North America		2013-05-22 10:56:49
	1	Accept	France	Europe		2012-11-29 11:01:30
	1	Accept	Finland	Europe		2013-03-12 11:10:09
	1	Accept	China	Asia		2013-04-11 10:59:50
	1	Accept	Italy	Europe		2013-04-15 11:09:17
	1	Accept	Canada	North America		2013-08-21 11:49:47
	1	Accept	Belgium	Europe		2013-04-30 10:04:37
	1	Accept	Germany	Europe		2013-03-11 10:38:09
	1	Accept	Netherlands	Europe		2013-02-25 10:11:48
	1	Accept	Japan	Asia		2013-09-26 11:12:26
	1	Accept	China	Asia		2013-04-23 08:40:25
	1	Accept	Uganda	Africa		2013-01-21 11:13:30
	1	Accept	Korea, Republic of	Asia		2013-01-08 10:13:22
	1	Accept	Canada	North America		2013-04-23 08:44:53
	1	Accept	Austria	Europe		2013-01-14 08:38:49
	1	Accept	United States	North America		2013-04-03 12:03:00
	1	Accept	Taiwan	Asia		2013-06-11 08:07:51
	1	Accept	Korea, Republic of	Asia		2013-06-24 12:20:58
	1	Accept	United States	North America		2013-05-31 13:00:36
	1	Accept	Spain	Europe		2013-04-09 11:20:03
	1	Accept	Australia	Oceania		2013-01-16 10:08:54
	1	Accept	China	Asia		2013-05-10 11:39:41
	1	Accept	Spain	Europe		2013-03-25 10:57:54
	1	Accept	Canada	North America		2013-03-20 11:40:22
	1	Accept	Australia	Oceania		2013-02-14 09:21:22
	1	Accept	Austria	Europe		2013-04-03 12:06:58
	1	Accept	Australia	Oceania		2013-05-07 10:30:52
	1	Accept	Germany	Europe		2013-01-21 11:17:11
	1	Accept	United States	North America		2013-06-28 10:53:08
	1	Accept	Norway	Europe		2013-05-07 10:35:52
	1	Accept	Taiwan	Asia		2013-06-11 07:47:17
	1	Accept	Germany	Europe		2013-05-07 10:38:58
	1	Accept	Japan	Asia		2013-05-02 10:10:05
	1	Accept	Germany	Europe		2013-01-09 11:01:50
	1	Accept	Netherlands	Europe		2013-06-12 09:24:55
	1	Accept	Finland	Europe		2013-02-27 09:37:31
	1	Accept	Australia	Oceania		2013-03-15 05:33:10
	1	Accept	Australia	Oceania		2013-05-14 11:24:52
	1	Accept	Czech Republic	Europe		2013-04-15 11:24:13
	1	Accept	United States	North America		2013-02-14 09:25:06
	1	Accept	United States	North America		2013-12-12 11:36:44
	1	Accept	Australia	Oceania		2013-02-08 13:08:54
	1	Accept	Sweden	Europe		2013-03-22 09:28:59
	1	Accept	Germany	Europe		2013-02-21 10:05:06
	1	Accept	Finland	Europe		2013-09-11 07:37:12
	1	Accept	Denmark	Europe		2013-03-18 11:38:00
	1	Accept	Germany	Europe		2013-06-27 10:33:34
	1	Accept	Japan	Asia		2013-04-30 10:08:15
	1	Accept	Australia	Oceania		2013-05-07 10:42:42
	1	Accept	Italy	Europe		2013-02-01 08:17:04
	1	Accept	Germany	Europe		2013-03-07 10:26:44
	1	Accept	United States	North America		2013-08-29 09:49:06
	1	Accept	Spain	Europe		2013-04-30 10:14:16
	1	Accept	Belgium	Europe		2013-02-21 10:08:35
	1	Accept	Denmark	Europe		2013-02-07 10:55:23
	1	Accept	Australia	Oceania		2013-02-18 09:26:48
	1	Accept	Denmark	Europe		2013-04-09 11:27:15
	1	Accept	Netherlands	Europe		2013-02-07 10:58:59
	1	Accept	Japan	Asia		2013-05-31 12:58:01
	1	Accept	Finland	Europe		2013-05-10 11:42:35
	1	Accept	Bangladesh	Asia		2013-04-15 11:31:20
	1	Accept	Norway	Europe		2013-04-12 11:57:02
	1	Accept	Germany	Europe		2013-07-16 10:16:16
	1	Accept	Australia	Oceania		2013-01-28 11:10:23
	1	Accept	Japan	Asia		2013-09-10 07:54:09
	1	Accept	Czech Republic	Europe		2013-03-21 13:24:54
	1	Accept	Spain	Europe		2013-06-05 10:12:43
	1	Accept	Australia	Oceania		2013-05-07 10:45:38
	1	Accept	United States	North America		2013-08-07 02:51:32
	1	Accept	United States	North America		2013-04-23 08:48:26
	1	Accept	Austria	Europe		2013-04-09 11:31:50
	1	Accept	Israel	Asia		2013-05-17 10:02:44
	1	Accept	Sweden	Europe		2013-04-04 11:30:01
	1	Accept	China	Asia		2013-06-18 07:30:48
	1	Accept	Netherlands	Europe		2013-04-09 11:35:21
	1	Accept	Canada	North America		2013-07-25 10:09:43
	1	Accept	United States	North America		2013-07-17 08:21:48
	1	Accept	Korea, Republic of	Asia		2013-09-10 07:11:12
	1	Accept	Australia	Oceania		2013-05-14 11:28:55
	1	Accept	Australia	Oceania		2013-04-04 11:33:32
	1	Accept	Japan	Asia		2013-07-25 10:13:49
	1	Accept	Italy	Europe		2013-03-14 10:02:17
	1	Accept	Japan	Asia		2013-12-04 09:42:31
	1	Accept	China	Asia		2013-05-06 09:39:17
	1	Accept	Germany	Europe		2013-06-24 12:25:18
	1	Accept	United States	North America		2013-04-11 11:03:43
	1	Accept	Australia	Oceania		2013-03-28 05:40:34
	1	Accept	China	Asia		2013-05-28 12:04:26
	1	Accept	Switzerland	Europe		2013-10-22 10:39:21
	1	Accept	United States	North America		2013-04-09 11:38:40
	1	Accept	Japan	Asia		2013-09-20 10:12:16
	1	Accept	Italy	Europe		2013-09-06 05:31:05
	1	Accept	Spain	Europe		2013-04-29 12:18:23
	1	Accept	France	Europe		2013-05-14 11:32:04
	1	Accept	Finland	Europe		2013-01-28 11:15:05
	1	Accept	Japan	Asia		2013-11-20 12:33:51
	1	Accept	United States	North America		2013-02-22 10:46:35
	1	Accept	Austria	Europe		2013-04-09 12:01:46
	1	Accept	Canada	North America		2013-03-20 11:43:54
	1	Accept	Australia	Oceania		2013-05-14 11:34:46
	1	Accept	Germany	Europe		2013-10-25 10:40:42
	1	Accept	China	Asia		2013-02-20 11:07:49
	1	Accept	Australia	Oceania		2013-02-21 10:14:45
	1	Accept	Germany	Europe		2013-04-23 08:51:30
	1	Accept	China	Asia		2013-04-25 10:24:44
	1	Accept	Croatia	Europe		2013-04-25 10:29:31
	1	Accept	Germany	Europe		2013-08-01 10:46:15
	1	Accept	United Kingdom of Great Britain and Northern Ireland	Europe		2013-04-11 11:06:43
	1	Accept	Belgium	Europe		2013-07-15 10:24:15
	1	Accept	Taiwan	Asia		2013-07-12 10:15:57
	1	Accept	Italy	Europe		2013-08-28 11:23:41
	1	Accept	Canada	North America		2013-06-11 08:18:07
	1	Accept	France	Europe		2013-04-30 10:17:15
	1	Accept	Australia	Oceania		2013-09-27 08:20:32
	1	Accept	Israel	Asia		2013-04-19 09:10:05
	1	Accept	Korea, Republic of	Asia		2013-03-28 06:00:27
	1	Accept	Italy	Europe		2013-04-03 12:10:34
	1	Accept	Germany	Europe		2013-05-17 10:06:47
	1	Accept	Belgium	Europe		2013-04-30 10:20:07
	1	Accept	China	Asia		2013-09-04 11:06:06
	1	Accept	Germany	Europe		2013-07-15 10:27:55
	1	Accept	Finland	Europe		2013-05-23 10:05:48
	1	Accept	Germany	Europe		2013-03-25 11:01:21
	1	Accept	Australia	Oceania		2013-07-03 12:12:52
	1	Accept	Denmark	Europe		2013-05-17 10:10:37
	1	Accept	Germany	Europe		2013-06-28 10:56:56
	1	Accept	Italy	Europe		2013-04-04 11:41:49
	1	Accept	Italy	Europe		2013-08-14 11:16:05
	1	Accept	Finland	Europe		2013-04-17 10:31:49
	1	Accept	Spain	Europe		2013-04-09 11:41:34
	1	Accept	South Africa	Africa		2013-04-24 11:31:01
	1	Accept	Japan	Asia		2013-06-19 10:22:46
	1	Accept	United States	North America		2013-05-22 11:00:57
	1	Accept	Netherlands	Europe		2013-06-26 11:15:47
	1	Accept	Denmark	Europe		2013-04-16 11:12:24
	1	Accept	France	Europe		2013-05-06 09:42:36
	1	Accept	China	Asia		2013-03-28 13:16:31
	1	Accept	Finland	Europe		2013-07-02 09:52:55
	1	Accept	Kenya	Africa		2013-06-19 10:27:31
	1	Accept	Australia	Oceania		2013-04-09 11:45:17
	1	Accept	Japan	Asia		2013-11-07 11:09:05
	1	Accept	Italy	Europe		2013-04-26 09:09:01
	1	Accept	United States	North America		2013-05-22 11:06:30
	1	Accept	Australia	Oceania		2013-02-21 10:17:34
	1	Accept	Taiwan	Asia		2013-07-22 10:59:10
	1	Accept	France	Europe		2013-09-18 11:14:41
	1	Accept	France	Europe		2013-03-04 11:09:32
	1	Accept	United States	North America		2013-04-29 12:21:42
	1	Accept	Belgium	Europe		2013-04-09 11:48:12
	1	Accept	Australia	Oceania		2013-12-23 11:38:40
	1	Accept	China	Asia		2013-09-26 11:54:46
	1	Accept	Netherlands	Europe		2013-08-14 11:19:55
	1	Accept	United States	North America		2013-04-15 11:35:13
	1	Accept	Norway	Europe		2013-07-25 10:17:15
	1	Accept	Italy	Europe		2013-05-17 10:14:04
	1	Accept	Australia	Oceania		2013-10-04 08:17:26
	1	Accept	Germany	Europe		2013-05-28 12:07:33
	1	Accept	Denmark	Europe		2013-04-16 11:16:07
	1	Accept	Japan	Asia		2013-04-03 12:17:16
	1	Accept	China	Asia		2013-08-22 11:21:07
	1	Accept	Germany	Europe		2013-05-10 11:45:20
	1	Accept	Canada	North America		2013-07-18 08:49:15
	1	Accept	Germany	Europe		2013-04-09 11:51:03
	1	Accept	China	Asia		2013-07-22 11:02:34
	1	Accept	Germany	Europe		2013-10-14 11:58:57
	1	Accept	Netherlands	Europe		2013-07-03 12:23:13
	1	Accept	Denmark	Europe		2013-05-21 11:23:04
	1	Accept	Japan	Asia		2013-04-29 12:25:01
	1	Accept	Germany	Europe		2013-04-17 10:24:25
	1	Accept	Mexico	South America		2013-06-24 12:32:49
	1	Accept	United Kingdom of Great Britain and Northern Ireland	Europe		2013-07-24 10:53:59
	1	Accept	Norway	Europe		2013-06-03 08:24:13
	1	Accept	Japan	Asia		2013-08-07 10:49:46
	1	Accept	Germany	Europe		2013-07-03 12:15:58
	1	Accept	United States	North America		2013-09-10 07:59:50
	1	Accept	Germany	Europe		2013-10-30 11:09:02
	1	Accept	China	Asia		2013-07-16 10:19:57
	1	Accept	Netherlands	Europe		2013-06-14 08:02:15
	1	Accept	United States	North America		2013-05-31 12:53:34
	1	Accept	Netherlands	Europe		2013-06-25 11:51:13
	1	Accept	United States	North America		2013-06-17 11:09:47
	1	Accept	Norway	Europe		2013-04-15 11:38:56
	1	Accept	Belgium	Europe		2013-07-22 11:06:16
	1	Accept	Netherlands	Europe		2013-06-14 08:11:08
	1	Accept	United States	North America		2013-04-26 09:12:59
	1	Accept	Czech Republic	Europe		2013-06-25 11:54:49
	1	Accept	Netherlands	Europe		2013-05-17 10:21:16
	1	Accept	Belgium	Europe		2013-07-31 11:00:10
	1	Accept	Poland	Europe		2013-06-03 08:52:14
	1	Accept	Denmark	Europe		2013-04-15 11:45:20
	1	Accept	Japan	Asia		2013-06-28 11:00:52
	1	Accept	China	Asia		2013-11-11 10:32:53
	1	Accept	Netherlands	Europe		2013-06-17 11:13:39
	1	Accept	Germany	Europe		2013-05-15 11:19:38
	1	Accept	Greece	Europe		2013-05-21 11:26:11
	1	Accept	Taiwan	Asia		2013-09-10 07:19:50
	1	Accept	France	Europe		2013-10-24 12:17:12
	1	Accept	Argentina	South America		2013-07-12 10:19:05
	1	Accept	United States	North America		2013-06-12 09:18:48
	1	Accept	Italy	Europe		2013-04-23 08:57:31
	1	Accept	China	Asia		2013-06-25 11:57:53
	1	Accept	Italy	Europe		2013-07-25 10:21:01
	1	Accept	Italy	Europe		2013-10-22 10:48:13
	1	Accept	China	Asia		2013-09-16 11:28:43
	1	Accept	France	Europe		2013-12-05 07:48:01
	1	Accept	Finland	Europe		2013-06-13 05:22:35
	1	Accept	Canada	North America		2013-08-09 09:50:42
	1	Accept	Denmark	Europe		2013-09-03 11:15:11
	1	Accept	Iceland	Europe		2013-05-07 10:48:20
	1	Accept	Korea, Republic of	Asia		2013-06-05 09:56:01
	1	Accept	Norway	Europe		2013-05-31 12:43:54
	1	Accept	Japan	Asia		2013-05-31 12:49:33
	1	Accept	Korea, Democratic People's Republic of	Asia		2013-10-07 11:12:53
	1	Accept	Australia	Oceania		2013-06-24 12:37:49
	1	Accept	Germany	Europe		2013-07-23 10:34:23
	1	Accept	Canada	North America		2013-05-31 12:37:26
	1	Accept	Germany	Europe		2013-08-27 11:02:51
	1	Accept	United States	North America		2013-05-17 10:24:52
	1	Accept	Germany	Europe		2013-07-25 10:25:21
	1	Accept	United States	North America		2013-07-24 10:57:43
	1	Accept	Singapore	Asia		2013-06-18 11:08:50
	1	Accept	China	Asia		2013-07-12 10:22:21
	1	Accept	Germany	Europe		2013-10-11 10:10:01
	1	Accept	Indonesia	Asia		2013-07-29 10:17:03
	1	Accept	Canada	North America		2013-05-21 11:29:56
	1	Accept	China	Asia		2013-08-13 11:59:55
	1	Accept	Greece	Europe		2013-04-29 12:30:59
	1	Accept	United Kingdom of Great Britain and Northern Ireland	Europe		2013-08-01 10:53:59
	1	Accept	France	Europe		2013-07-17 08:26:15
	1	Accept	Mexico	South America		2013-09-27 08:16:59
	1	Accept	Australia	Oceania		2013-06-11 06:28:19
	1	Accept	United States	North America		2013-04-09 11:53:40
	1	Accept	Portugal	Europe		2013-09-13 06:07:34
	1	Accept	Spain	Europe		2013-04-25 10:33:20
	1	Accept	Japan	Asia		2013-04-12 12:00:08
	1	Accept	United States	North America		2013-05-06 09:46:29
	1	Accept	United States	North America		2013-07-30 10:18:43
	1	Accept	United Kingdom of Great Britain and Northern Ireland	Europe		2013-07-10 10:57:52
	1	Accept	Iran, Islamic Republic of	Asia		2013-06-03 09:01:12
	1	Accept	United States	North America		2013-07-09 07:38:04
	1	Accept	Netherlands	Europe		2013-07-24 11:01:01
	1	Accept	United States	North America		2013-05-10 11:49:30
	1	Accept	Italy	Europe		2013-07-09 07:47:31
	1	Accept	Norway	Europe		2013-04-15 11:51:28
	1	Accept	United States	North America		2013-08-13 12:05:20
	1	Accept	Spain	Europe		2013-07-09 07:58:27
	1	Accept	China	Asia		2013-05-07 10:54:02
	1	Accept	Denmark	Europe		2013-07-10 11:02:54
	1	Accept	Denmark	Europe		2013-07-10 11:06:16
	1	Accept	Germany	Europe		2013-09-19 11:06:33
	1	Accept	Sweden	Europe		2013-07-29 10:12:33
	1	Accept	Taiwan	Asia		2013-05-17 10:35:18
	1	Accept	United States	North America		2013-09-20 10:23:38
	1	Accept	Denmark	Europe		2013-09-27 08:12:04
	1	Accept	Korea, Republic of	Asia		2013-10-28 11:46:45
	1	Accept	Czech Republic	Europe		2013-06-19 10:35:27
	1	Accept	United States	North America		2013-07-25 10:29:17
	1	Accept	Germany	Europe		2013-10-22 10:55:34
	1	Accept	Canada	North America		2013-07-09 08:02:56
	1	Accept	Japan	Asia		2013-05-14 11:37:50
	1	Accept	United States	North America		2013-07-09 08:08:26
	1	Accept	United States	North America		2013-06-14 09:21:22
	1	Accept	Japan	Asia		2013-10-22 10:58:39
	1	Accept	Japan	Asia		2013-08-27 11:09:14
	1	Accept	Australia	Oceania		2013-05-24 08:53:45
	1	Accept	Canada	North America		2013-08-07 10:43:09
	1	Accept	China	Asia		2013-09-03 11:18:42
	1	Accept	Belgium	Europe		2013-07-15 10:33:44
	1	Accept	Japan	Asia		2013-08-29 10:03:57
	1	Accept	China	Asia		2013-08-07 03:11:50
	1	Accept	Germany	Europe		2013-08-15 10:47:58
	1	Accept	United Kingdom of Great Britain and Northern Ireland	Europe		2013-07-18 08:54:25
	1	Accept	Denmark	Europe		2013-07-15 10:37:42
	1	Accept	France	Europe		2013-09-27 08:08:52
	1	Accept	United States	North America		2013-11-11 10:29:49
	1	Accept	Norway	Europe		2013-07-09 08:12:12
	1	Accept	Spain	Europe		2013-10-25 10:34:11
	1	Accept	Taiwan	Asia		2013-06-07 07:15:34
	1	Accept	Slovakia	Europe		2013-08-07 03:01:32
	1	Accept	Germany	Europe		2013-09-12 09:25:22
	1	Accept	Belarus	Europe		2013-08-20 11:20:24
	1	Accept	France	Europe		2013-07-25 10:34:40
	1	Accept	Germany	Europe		2013-06-03 09:13:46
	1	Accept	China	Asia		2013-06-14 03:47:58
	1	Accept	Denmark	Europe		2013-09-11 07:44:08
	1	Accept	United States	North America		2013-11-28 12:20:04
	1	Accept	Finland	Europe		2013-07-12 10:26:42
	1	Accept	Germany	Europe		2013-08-27 10:52:41
	1	Accept	Sweden	Europe		2013-09-02 10:49:10
	1	Accept	Japan	Asia		2013-09-27 08:05:29
	1	Accept	Sweden	Europe		2013-06-19 10:39:06
	1	Accept	Korea, Republic of	Asia		2013-09-10 07:29:46
	1	Accept	Japan	Asia		2013-09-12 09:13:28
	1	Accept	United States	North America		2013-06-28 11:05:09
	1	Accept	China	Asia		2013-10-30 11:05:54
	1	Accept	China	Asia		2013-10-22 11:02:13
	1	Accept	United Kingdom of Great Britain and Northern Ireland	Europe		2013-11-11 10:25:38
	1	Accept	United States	North America		2013-06-14 10:17:35
	1	Accept	Australia	Oceania		2013-09-27 08:02:51
	1	Accept	Italy	Europe		2013-06-07 07:40:36
	1	Accept	Taiwan	Asia		2013-12-18 12:06:43
	1	Accept	France	Europe		2013-10-28 11:43:31
	1	Accept	Kenya	Africa		2013-07-09 08:15:55
	1	Accept	Belgium	Europe		2013-07-09 08:19:14
	1	Accept	Switzerland	Europe		2013-06-11 07:59:06
	1	Accept	China	Asia		2013-08-22 11:33:23
	1	Accept	United States	North America		2013-09-10 07:40:04
	1	Accept	United States	North America		2013-09-10 07:47:26
	1	Accept	United States	North America		2013-08-01 10:58:09
	1	Accept	United Kingdom of Great Britain and Northern Ireland	Europe		2013-11-07 11:04:33
	1	Accept	Sweden	Europe		2013-10-18 10:42:42
	1	Accept	China	Asia		2013-10-18 10:46:00
	1	Accept	Netherlands	Europe		2013-10-10 11:12:38
	1	Accept	Spain	Europe		2013-11-04 12:30:17
	1	Accept	United States	North America		2013-08-29 10:22:41
	1	Accept	China	Asia		2013-08-27 10:57:38
	1	Accept	Japan	Asia		2013-07-22 11:10:50
	1	Accept	Germany	Europe		2013-10-07 11:03:26
	1	Accept	Japan	Asia		2013-12-11 09:05:27
	1	Accept	Germany	Europe		2013-11-04 12:26:53
	1	Accept	China	Asia		2013-08-20 11:24:30
	1	Accept	Netherlands	Europe		2013-09-27 07:59:43
	1	Accept	United States	North America		2013-09-16 11:39:26
	1	Accept	United States	North America		2013-09-13 06:12:34
	1	Accept	France	Europe		2013-06-04 08:57:39
	1	Accept	France	Europe		2013-10-15 09:01:09
	1	Accept	Australia	Oceania		2013-08-02 09:53:51
	1	Accept	Japan	Asia		2013-09-27 07:56:27
	1	Accept	Finland	Europe		2013-09-20 10:26:40
	1	Accept	Denmark	Europe		2013-09-19 11:14:43
	1	Accept	United States	North America		2013-08-13 12:09:16
	1	Accept	Canada	North America		2013-07-31 11:04:30
	1	Accept	China	Asia		2013-07-12 10:12:50
	1	Accept	United States	North America		2013-10-01 09:41:42
	1	Accept	China	Asia		2013-12-18 12:02:23
	1	Accept	China	Asia		2013-11-18 11:52:12
	1	Accept	Japan	Asia		2013-09-19 11:19:14
	1	Accept	United States	North America		2013-10-22 11:05:27
	1	Accept	Australia	Oceania		2013-10-30 11:02:35
	1	Accept	China	Asia		2013-12-17 11:23:01
	1	Accept	United States	North America		2013-11-04 12:22:51
	1	Accept	Japan	Asia		2013-08-22 11:38:42
	1	Accept	Hong Kong	Asia		2013-09-16 11:47:27
	1	Accept	Spain	Europe		2013-09-19 11:22:40
	1	Accept	Australia	Oceania		2013-10-28 11:39:43
	1	Accept	Norway	Europe		2013-10-18 10:53:24
	1	Accept	Sweden	Europe		2013-09-02 10:53:34
	1	Accept	Germany	Europe		2013-11-07 11:00:07
	1	Accept	France	Europe		2013-07-25 10:37:47
	1	Accept	Canada	North America		2013-11-07 10:53:54
	1	Accept	China	Asia		2013-08-29 10:26:27
	1	Accept	Germany	Europe		2013-06-24 12:40:28
	1	Accept	Denmark	Europe		2013-10-22 11:12:21
	1	Accept	China	Asia		2013-11-18 11:49:47
	1	Accept	Germany	Europe		2013-11-18 11:42:55
	1	Accept	Argentina	South America		2013-11-04 12:19:19
	1	Accept	Taiwan	Asia		2013-07-31 11:07:42
	1	Accept	United States	North America		2013-09-18 11:19:21
	1	Accept	Australia	Oceania		2013-11-04 12:15:58
	1	Accept	China	Asia		2013-09-11 07:52:45
	1	Accept	Portugal	Europe		2013-08-29 10:30:47
	1	Accept	China	Asia		2013-12-12 11:29:54
	1	Accept	Germany	Europe		2013-06-25 12:02:38
	1	Accept	Finland	Europe		2013-11-13 10:17:42
	1	Accept	France	Europe		2013-08-07 03:20:37
	1	Accept	Netherlands	Europe		2013-08-07 03:29:23
	1	Accept	United States	North America		2013-09-26 12:08:58
	1	Accept	Japan	Asia		2013-12-05 07:29:04
	1	Accept	Denmark	Europe		2013-12-12 11:25:37
	1	Accept	Finland	Europe		2013-11-21 10:57:21
	1	Accept	China	Asia		2013-08-29 10:35:39
	1	Accept	Japan	Asia		2013-10-01 09:37:00
	1	Accept	Israel	Asia		2013-12-02 09:46:46
	1	Accept	United States	North America		2013-10-14 11:55:01
	1	Accept	Finland	Europe		2013-09-02 10:56:46
	1	Accept	Taiwan	Asia		2013-12-02 10:00:07
	1	Accept	Germany	Europe		2013-09-27 07:52:55
	1	Accept	Austria	Europe		2013-12-05 07:09:56
	1	Accept	France	Europe		2013-10-10 11:20:12
	1	Accept	Finland	Europe		2013-11-13 10:14:35
	1	Accept	Greece	Europe		2013-12-23 11:35:30
	1	Accept	Sweden	Europe		2013-09-12 09:18:32
	1	Accept	China	Asia		2013-10-30 10:57:22
	1	Accept	Italy	Europe		2013-09-30 11:56:52
	1	Accept	Iceland	Europe		2013-11-29 06:19:00
	1	Accept	United States	North America		2013-09-04 11:13:13
	1	Accept	Finland	Europe		2013-10-10 11:28:28
	1	Accept	China	Asia		2013-11-20 12:30:57
	1	Accept	United States	North America		2013-09-12 09:34:49
	1	Accept	Canada	North America		2013-08-22 11:42:40
	1	Accept	Australia	Oceania		2013-09-10 06:55:34
	1	Accept	Ethiopia	Africa		2013-12-11 09:00:37
	1	Accept	Korea, Republic of	Asia		2013-12-05 04:26:18
	1	Accept	Germany	Europe		2013-10-08 10:14:08
	1	Accept	United States	North America		2013-11-28 12:50:18
	1	Accept	China	Asia		2013-12-18 11:58:06
	1	Accept	Finland	Europe		2013-10-18 10:55:00
	1	Accept	China	Asia		2013-09-30 12:00:22
	1	Accept	Taiwan	Asia		2013-11-19 10:53:56
	1	Accept	Germany	Europe		2013-11-07 10:49:32
	1	Accept	Australia	Oceania		2013-09-16 11:53:38
	1	Accept	Italy	Europe		2013-11-07 10:45:14
	1	Accept	Canada	North America		2013-12-30 10:40:12
	1	Accept	Japan	Asia		2013-11-19 11:14:34
	1	Accept	Japan	Asia		2013-11-19 11:06:57
	1	Accept	United States	North America		2013-09-30 12:04:25
	1	Accept	France	Europe		2013-11-07 10:39:57
	1	Accept	Italy	Europe		2013-11-19 11:03:43
	1	Accept	Germany	Europe		2013-10-10 11:23:51
	1	Accept	Germany	Europe		2013-09-16 11:56:20
	1	Accept	United States	North America		2013-08-29 10:41:18
	1	Accept	Japan	Asia		2013-12-05 07:03:11
	1	Accept	United States	North America		2013-12-16 11:53:18
	1	Accept	China	Asia		2013-12-04 10:15:49
	1	Accept	Taiwan	Asia		2013-12-13 09:36:47
	1	Accept	Italy	Europe		2013-09-12 08:51:30
	1	Accept	China	Asia		2013-10-23 11:31:35
	1	Accept	China	Asia		2013-10-04 08:20:34
	1	Accept	Serbia	Europe		2013-08-29 10:48:06
	1	Accept	United States	North America		2013-11-05 10:12:13
	1	Accept	Italy	Europe		2013-09-30 12:09:15
	1	Accept	Canada	North America		2013-09-30 12:12:47
	1	Accept	Italy	Europe		2013-09-12 09:03:44
	1	Accept	Australia	Oceania		2013-11-07 10:37:07
	1	Accept	Japan	Asia		2013-12-10 11:19:16
	1	Accept	Switzerland	Europe		2013-10-10 11:30:58
	1	Accept	Germany	Europe		2013-11-19 11:00:25
	1	Accept	Spain	Europe		2013-09-27 07:45:26
	1	Accept	United Kingdom of Great Britain and Northern Ireland	Europe		2013-10-18 11:02:13
	1	Accept	Germany	Europe		2013-11-07 10:34:35
	1	Accept	Japan	Asia		2013-11-19 10:57:18
	1	Accept	China	Asia		2013-10-07 10:50:18
	1	Accept	Germany	Europe		2013-10-01 09:31:41
	1	Accept	Australia	Oceania		2013-12-23 11:32:56
	1	Accept	Japan	Asia		2013-11-04 12:09:18
	1	Accept	Denmark	Europe		2013-11-14 09:22:46
	1	Accept	Denmark	Europe		2013-11-14 09:27:55
	1	Accept	Canada	North America		2013-12-04 09:54:52
	1	Accept	China	Asia		2013-10-18 11:08:21
	1	Accept	China	Asia		2013-12-11 08:57:01
	1	Accept	Italy	Europe		2013-10-24 12:13:51
	1	Accept	China	Asia		2013-09-02 10:59:57
	1	Accept	Netherlands	Europe		2013-09-30 12:18:13
	1	Accept	Italy	Europe		2013-12-12 11:22:10
	1	Accept	United States	North America		2013-10-10 11:34:26
	1	Accept	United States	North America		2013-08-20 11:29:40
	1	Accept	United States	North America		2013-09-27 07:42:39
	1	Accept	France	Europe		2013-10-23 11:25:29
	1	Accept	Netherlands	Europe		2013-11-04 12:12:15
	1	Accept	Japan	Asia		2013-11-15 11:08:20
	1	Accept	China	Asia		2013-11-28 12:40:11
	1	Accept	Austria	Europe		2013-10-23 11:21:33
	1	Accept	Germany	Europe		2013-11-22 12:15:21
	1	Accept	United States	North America		2013-12-19 09:54:23
	1	Accept	Brazil	South America		2013-10-16 08:51:25
	1	Accept	United States	North America		2013-09-30 12:21:25
	1	Accept	Italy	Europe		2013-10-24 12:09:52
	1	Accept	Italy	Europe		2013-10-22 11:15:21
	1	Accept	Canada	North America		2013-10-25 10:16:04
	1	Accept	Korea, Republic of	Asia		2013-12-05 07:38:04
	1	Accept	Taiwan	Asia		2013-10-22 10:51:29
	1	Accept	Finland	Europe		2013-10-28 11:36:27
	1	Accept	Taiwan	Asia		2013-11-20 12:24:41
	1	Accept	Italy	Europe		2013-12-04 09:49:26
	1	Accept	Netherlands	Europe		2013-12-23 11:30:07
	1	Accept	Australia	Oceania		2013-10-22 10:43:55
	1	Accept	United States	North America		2013-10-24 12:07:03
	1	Accept	Germany	Europe		2013-11-07 10:29:41
	1	Accept	France	Europe		2013-11-15 11:01:11
	1	Accept	Canada	North America		2013-09-27 07:39:00
	1	Accept	China	Asia		2013-12-12 11:19:04
	1	Accept	China	Asia		2013-11-13 10:11:31
	1	Accept	Germany	Europe		2013-10-18 11:11:56
	1	Accept	Spain	Europe		2013-12-23 11:27:58
	1	Accept	Netherlands	Europe		2013-12-18 11:54:31
	1	Accept	Italy	Europe		2013-11-04 12:05:47
	1	Accept	France	Europe		2013-11-18 11:38:51
	1	Accept	Germany	Europe		2013-10-23 11:16:37
	1	Accept	Finland	Europe		2013-12-12 11:10:55
	1	Accept	Sweden	Europe		2013-12-05 07:53:13
	1	Accept	Norway	Europe		2013-11-26 10:57:05
	1	Accept	China	Asia		2013-10-14 11:50:17
	1	Accept	Netherlands	Europe		2013-12-17 11:13:23
	1	Accept	China	Asia		2013-11-20 12:18:47
	1	Accept	Brazil	South America		2013-11-20 12:15:40
	1	Accept	United States	North America		2013-11-13 10:08:12
	1	Accept	China	Asia		2013-10-25 10:10:28
	1	Accept	Austria	Europe		2013-12-17 11:10:06
	1	Accept	Belgium	Europe		2013-12-05 07:17:22
	1	Accept	Switzerland	Europe		2013-11-20 12:11:38
	1	Accept	Japan	Asia		2013-12-18 11:50:38
	1	Accept	Taiwan	Asia		2013-11-28 11:57:14
	1	Accept	Canada	North America		2013-11-18 11:32:09
	1	Accept	Denmark	Europe		2013-10-28 11:31:54
	1	Accept	Belgium	Europe		2013-12-11 08:52:53
	1	Accept	Germany	Europe		2013-10-18 11:19:09
	1	Accept	Korea, Republic of	Asia		2013-12-11 08:48:50
	1	Accept	Australia	Oceania		2013-12-13 09:32:37
	1	Accept	Spain	Europe		2013-12-19 09:49:03
	1	Accept	Italy	Europe		2013-12-23 11:25:31
	1	Accept	Germany	Europe		2013-12-19 09:43:55
	1	Accept	Australia	Oceania		2013-12-30 10:36:24
	1	Accept	Germany	Europe		2013-12-20 11:15:55
	1	Accept	Australia	Oceania		2013-11-20 12:09:16
	1	Accept	Italy	Europe		2013-11-25 12:03:25
	1	Accept	Australia	Oceania		2013-12-05 07:58:59
	1	Accept	Uganda	Africa		2013-11-28 12:10:00
	1	Accept	Denmark	Europe		2013-11-11 10:21:43
	1	Accept	Italy	Europe		2013-12-30 10:50:28
	1	Accept	Germany	Europe		2013-12-19 09:38:33
	1	Accept	Netherlands	Europe		2013-12-20 11:07:48
	1	Accept	Switzerland	Europe		2013-12-02 10:09:02
	1	Accept	Sweden	Europe		2013-11-28 12:04:30
	1	Accept	France	Europe		2013-12-04 10:08:03
	1	Accept	Netherlands	Europe		2013-12-30 10:32:11
Summary	1910
